# Supplementary material for: Mapping of dwarfing QTL of Ari1327, a semi-dwarf mutant of upland cotton
Source: BMC Plant Biol. 2022 Jan 3;22:5. doi: 10.1186/s12870-021-03359-x (PMC8722190; doi:10.1186/s12870-021-03359-x)
Supplement: Supplementary file 9 — Additional file 9. [file 12870_2021_3359_MOESM9_ESM.xlsx]

## Sheet: BSA and QTL
BSA:F2(Plant Height)			Parent and F1 Plant Height						Population and parental high statistics
Population	BSA_PH		BSA_PH-H	BSA_PH-D	BSA_PH-F1					BSA_PH-H	BSA_PH-D	BSA_PH-F1	BSA_PH
BSA-F2-1	84		107	56	93				Mean	105.846	67.3636	70.1429	73.6675
BSA-F2-2	79.5		101	62	75				SD	7.80861	6.03776	8.15105	10.6194
BSA-F2-3	87.5		96	65	65				Skewness	0.440532	-0.62538	1.84902	0.124633
BSA-F2-4	77.5		97	75	60				Kurtosis	-0.725516	-0.509928	4.28215	-0.229347
BSA-F2-5	80		101	72	69				CV (%)	7.37732	8.96294	11.6206	14.4153
BSA-F2-6	70		107	71	65				Max	121	75	93	102.5
BSA-F2-7	79.5		114	70	67				Min	96	56	60	48
BSA-F2-8	71		101	60	67
BSA-F2-9	71.5		97	67	67
BSA-F2-10	78		114	74	65				BSA-QTL results
BSA-F2-11	85		121	69	66				Trait	Name	Chromosome	Position(strat)	Position(end)	Length(Mb)
BSA-F2-12	80.5		112		71				BSA_PH(F2)	qPH-A08-(BSA)01	A08	79180000	81709999	2.53
BSA-F2-13	81.5		108		79				BSA_PH(F2)	qPH-A10-(BSA)01	A10	5280000	5450000	0.17
BSA-F2-14	97				73				BSA_PH(F2)	qPH-A10-(BSA)02	A10	22320000	24069999	1.75
BSA-F2-15	68								BSA_PH(F2)	qPH-A10-(BSA)03	A10	47510000	53049999	5.54
BSA-F2-16	65								BSA_PH(F2)	qPH-A13-(BSA)01	A13	19720000	20959999	1.24
BSA-F2-17	76								BSA_PH(F2)	qPH-D01-(BSA)01	D01	6070000	9659999	3.59
BSA-F2-18	89								BSA_PH(F2)	qPH-D01-(BSA)02	D01	10690000	12429999	1.74
BSA-F2-19	84								BSA_PH(F2)	qPH-D03-(BSA)01	D03	4220000	5229999	1.01
BSA-F2-20	61.5								BSA_PH(F2)	qPH-D03-(BSA)02	D03	19800000	20899999	1.1
BSA-F2-21	101								BSA_PH(F2)	qPH-D03-(BSA)03	D03	37310000	38799999	1.49
BSA-F2-22	82.5
BSA-F2-23	90
BSA-F2-24	76.5
BSA-F2-25	85
BSA-F2-26	82.5
BSA-F2-27	86.5
BSA-F2-28	75.5
BSA-F2-29	84
BSA-F2-30	102.5
BSA-F2-31	81.5
BSA-F2-32	92
BSA-F2-33	69.5
BSA-F2-34	66
BSA-F2-35	71
BSA-F2-36	87.5
BSA-F2-37	56
BSA-F2-38	77
BSA-F2-39	67.5
BSA-F2-40	82.5
BSA-F2-41	57
BSA-F2-42	71.5
BSA-F2-43	90.5
BSA-F2-44	70
BSA-F2-45	72
BSA-F2-46	81
BSA-F2-47	79
BSA-F2-48	58
BSA-F2-49	73
BSA-F2-50	81
BSA-F2-51	85.5
BSA-F2-52	72
BSA-F2-53	75
BSA-F2-54	79
BSA-F2-55	76.5
BSA-F2-56	83.5
BSA-F2-57	63
BSA-F2-58	63.5
BSA-F2-59	66
BSA-F2-60	57
BSA-F2-61	63.5
BSA-F2-62	65
BSA-F2-63	68.5
BSA-F2-64	74.5
BSA-F2-65	67.5
BSA-F2-66	64
BSA-F2-67	67.5
BSA-F2-68	58.5
BSA-F2-69	60.5
BSA-F2-70	79.5
BSA-F2-71	71.5
BSA-F2-72	71
BSA-F2-73	79.5
BSA-F2-74	68
BSA-F2-75	86.5
BSA-F2-76	60
BSA-F2-77	60
BSA-F2-78	65.5
BSA-F2-79	85
BSA-F2-80	73
BSA-F2-81	70.5
BSA-F2-82	84.5
BSA-F2-83	87.5
BSA-F2-84	70.5
BSA-F2-85	77
BSA-F2-86	72.5
BSA-F2-87	75
BSA-F2-88
BSA-F2-89	72
BSA-F2-90	82
BSA-F2-91	60.5
BSA-F2-92	99
BSA-F2-93	62
BSA-F2-94	78
BSA-F2-95	80.5
BSA-F2-96	63.5
BSA-F2-97	58
BSA-F2-98	71.5
BSA-F2-99	90
BSA-F2-100	69.5
BSA-F2-101	60.5
BSA-F2-102	66
BSA-F2-103	80.5
BSA-F2-104	82
BSA-F2-105	79.5
BSA-F2-106	89
BSA-F2-107	76
BSA-F2-108	72
BSA-F2-109	75
BSA-F2-110	74.5
BSA-F2-111	70.5
BSA-F2-112	65.5
BSA-F2-113	70
BSA-F2-114	64.5
BSA-F2-115	91.5
BSA-F2-116
BSA-F2-117	69
BSA-F2-118	84.5
BSA-F2-119	81
BSA-F2-120	69.5
BSA-F2-121	71
BSA-F2-122	72.5
BSA-F2-123	66
BSA-F2-124	56.5
BSA-F2-125	85
BSA-F2-126	72.5
BSA-F2-127	92.5
BSA-F2-128	79.5
BSA-F2-129	75
BSA-F2-130	71
BSA-F2-131	71.5
BSA-F2-132	71.5
BSA-F2-133	84.5
BSA-F2-134	66.5
BSA-F2-135	77
BSA-F2-136	73
BSA-F2-137	83
BSA-F2-138	61
BSA-F2-139	53
BSA-F2-140	60.5
BSA-F2-141	50.5
BSA-F2-142	56
BSA-F2-143	52
BSA-F2-144	61
BSA-F2-145	64.5
BSA-F2-146	48
BSA-F2-147	80
BSA-F2-148	61
BSA-F2-149	87
BSA-F2-150	74.5
BSA-F2-151	68.5
BSA-F2-152	68
BSA-F2-153	71.5
BSA-F2-154	79.5
BSA-F2-155	77.5
BSA-F2-156	67.5
BSA-F2-157	82
BSA-F2-158	76
BSA-F2-159	77
BSA-F2-160	67
BSA-F2-161	83.5
BSA-F2-162	84
BSA-F2-163	99
BSA-F2-164	74
BSA-F2-165	70
BSA-F2-166	65
BSA-F2-167	81
BSA-F2-168	68.5
BSA-F2-169	84
BSA-F2-170	84
BSA-F2-171	68.5
BSA-F2-172	78
BSA-F2-173	85
BSA-F2-174	78.5
BSA-F2-175	57.5
BSA-F2-176	77.5
BSA-F2-177	65
BSA-F2-178	67.5
BSA-F2-179	64.5
BSA-F2-180	64
BSA-F2-181	74
BSA-F2-182	64
BSA-F2-183	79
BSA-F2-184	60
BSA-F2-185	70
BSA-F2-186	90
BSA-F2-187	63
BSA-F2-188	75
BSA-F2-189	81.5
BSA-F2-190	87
BSA-F2-191	60
BSA-F2-192	68.5
BSA-F2-193	65.5
BSA-F2-194	51
BSA-F2-195	74.5
BSA-F2-196	89
BSA-F2-197	71.5
BSA-F2-198	70
BSA-F2-199	98
BSA-F2-200	64
BSA-F2-201	59.5
BSA-F2-202	56.5
BSA-F2-203	75.5
BSA-F2-204	86
BSA-F2-205	82.5
BSA-F2-206	57
BSA-F2-207	62
BSA-F2-208	76.5
BSA-F2-209	67
BSA-F2-210	78.5
BSA-F2-211	67.5
BSA-F2-212	91.5
BSA-F2-213	50.5
BSA-F2-214	70
