# Supplementary material for: Mapping of dwarfing QTL of Ari1327, a semi-dwarf mutant of upland cotton
Source: BMC Plant Biol. 2022 Jan 3;22:5. doi: 10.1186/s12870-021-03359-x (PMC8722190; doi:10.1186/s12870-021-03359-x)
Supplement: Supplementary file 10 — Additional file 10. [file 12870_2021_3359_MOESM10_ESM.xlsx]

## Sheet: GBS and QTL
BSA:F2(Plant Height)								Parent and F1 Plant Height					Population and parental high statistics
Population	GBS_PH(F2)	Average length of upper fibers (mm)	Fiber Uniformity	Fiber Strength(cN/tex)	Micronaire	Fiber Elongation		GBS_PH-H	GBS_PH-D	GBS_PH-F1				GBS_PH-H	GBS_PH-D	GBS_PH-F1	GBS_PH(F2)
GBS-F2-1	100	27.6	82.7	25.1	5.3	6.7		95	52.5	75			Mean	93.6957	46.4286	71.3636	76.3206
GBS-F2-2	112.5	27.8	83.2	29.4	4.5	6.7		105	50	77.5			SD	6.47853	5.56616	9.99188	16.0085
GBS-F2-3	77.5	30.3	86.5	27.6	4.6	6.7		92.5	45	77.5			Skewness	0.0357888	-0.960755	0.408177	0.463712
GBS-F2-4	77.5	28.3	86.8	28.3	5.2	6.7		100	45	75			Kurtosis	-0.631392	1.0433	2.5747	-0.264815
GBS-F2-5	62.5	26.6	84.3	25.5	4.8	6.7		97.5	42.5	75			CV (%)	6.91444	11.9887	14.0014	20.9753
GBS-F2-6	105	27.9	86.8	27.8	4.6	6.7		90	32.5	75			Max	105	55	100	130
GBS-F2-7	95	28.5	86.6	26.9	5.5	6.7		102.5	50	72.5			Min	82.5	32.5	52.5	40
GBS-F2-8	57.5	-	-	-	-	-		85	35	77.5
GBS-F2-9	60	-	-	-	-	-		92.5	55	75
GBS-F2-10	82.5	-	-	-	-	-		97.5	52.5	72.5			GBS-QTL old results
GBS-F2-11	57.5	28	86.6	27.4	5.8	6.7		100	50	70			Trait	Name	Chromosome	Position(cM)	Position(bp)	LOD	Additive_effect	Dominant_effect	R2
GBS-F2-12	70	27.4	84.6	27.5	5.4	6.7		92.5	50	75			GBS_PH(F2)	qPH-A03-(GBS)01	A03	26.5	93727847	5.4587	-9.5239	-5.2898	0.0004
GBS-F2-13	70	27.6	85.1	26.1	5.2	6.7		97.5	50	72.5			GBS_PH(F2)	qPH-A03-(GBS)02	A03	34.2	93585329	5.861	-9.8883	-4.5461	0.001
GBS-F2-14	70	28.5	86.3	31.5	4.7	6.7		87.5	50	100			GBS_PH(F2)	qPH-A03-(GBS)03	A03	50.1	27371589	4.8108	8.5959	-5.3265	0.1546
GBS-F2-15	92.5	27.7	85.4	26.2	5	6.7		90	50	75			GBS_PH(F2)	qPH-A06-(GBS)01	A6	61	93928717	3.1788	-4.0743	-3.2641	0.0137
GBS-F2-16	57.5	28	86.6	25.9	4.7	6.7		92.5	45	65			GBS_PH(F2)	qPH-A06-(GBS)02	A6	338.6	70513686	2.5121	-3.585	-2.5447	0.0131
GBS-F2-17	40	-	-	-	-	-		97.5	45	67.5			GBS_PH(F2)	qPH-A06-(GBS)03	A6	597.7	112971	2.9496	-4.0087	-3.0578	0.0133
GBS-F2-18	62.5	-	-	-	-	-		82.5	45	70			GBS_PH(F2)	qPH-D01-(GBS)01	D01	256.6	25086049	3.1118	7.8675	-2.9575	0.0845
GBS-F2-19	75	26.4	82.4	24.3	4.9	6.7		82.5	42.5	55			GBS_PH(F2)	qPH-D01-(GBS)02	D01	263.8	22413590	4.4199	10.505	-2.2176	0.0976
GBS-F2-20	105	30.2	86	27.5	4.5	6.7		87.5	42.5	52.5			GBS_PH(F2)	qPH-D01-(GBS)03	D01	310.1	17756478	8.563	-14.693	-3.784	0.0341
GBS-F2-21	77.5	30.3	87	27.5	4.6	6.7		90	45	57.5			GBS_PH(F2)	qPH-D01-(GBS)04	D01	318.6	17407200	8.879	-15.2109	-3.6284	0.0338
GBS-F2-22	105	30.1	86.4	34.7	4.4	6.8		92.5		57.5			GBS_PH(F2)	qPH-D02-(GBS)01	D02	223.3	44349602	2.7979	-4.0764	-2.8479	0.0131
GBS-F2-23	105	29.8	86	28.5	4.6	6.7		105
GBS-F2-24	62.5	26.8	83.9	24.9	4.2	6.7							GBS-QTL new results
GBS-F2-25	105	28.7	86.7	27.2	4.5	6.7							Trait	Name	Chromosome	Position(cM)	Position(bp)	LOD	Additive_effect	Dominant_effect	R2
GBS-F2-26	105	28.9	85.5	26.2	5.3	6.7							GBS_PH(F2)	qPH-D01-(GBS)01	D01	373.5	5887414	4.3594	3.0558	-7.2987	0
GBS-F2-27	72.5	-	-	-	-	-							GBS_PH(F2)	qPH-D01-(GBS)02	D01	385.6	6056815	21.2673	12.8405	-7.5648	0.3529
GBS-F2-28	62.5	-	-	-	-	-							GBS_PH(F2)	qPH-D01-(GBS)03	D01	391.3	6023764	23.1031	13.061	-7.7263	0.3611
GBS-F2-29	105	29.8	87.1	31.2	4.5	6.7							GBS_PH(F2)	qPH-D01-(GBS)04	D01	402.7	6698093	5.967	11.7556	-8.0992	0.15
GBS-F2-30	92.5	28.4	87.2	28.6	5.1	6.7							GBS_PH(F2)	qPH-D01-(GBS)05	D01	433.9	9645343	5.587	-6.5948	-7.2828	0.014
GBS-F2-31	60	25.3	81.7	22.6	5.3	6.6
GBS-F2-32	62.5	-	-	-	-	-
GBS-F2-33	67.5	-	-	-	-	-
GBS-F2-34	82.5	29.2	87.4	28.8	5	6.8
GBS-F2-35	57.5	27.1	84.2	24.8	5.3	6.7
GBS-F2-36	52.5	-	-	-	-	-
GBS-F2-37	57.5	27.2	85.6	26.5	5.1	6.7
GBS-F2-38	50	-	-	-	-	-
GBS-F2-39	77.5	29.6	87.8	30.3	4.9	6.8
GBS-F2-40	57.5	-	-	-	-	-
GBS-F2-41	95	26.9	83.6	27.7	5.2	6.7
GBS-F2-42	67.5	28.9	87.5	29.5	4.8	6.8
GBS-F2-43	72.5	28.9	84.1	27.1	4.7	6.7
GBS-F2-44	57.5	27.5	84.8	24.9	4.5	6.7
GBS-F2-45	65	-	-	-	-	-
GBS-F2-46	67.5	27	85	23.4	4.5	6.6
GBS-F2-47	67.5	-	-	-	-	-
GBS-F2-48	72.5	29.3	86.1	25.7	4.9	6.8
GBS-F2-49	62.5	28.8	85.9	26.9	4.9	6.7
GBS-F2-50	77.5	30.3	86.8	30.9	4.6	6.8
GBS-F2-51	67.5	29.8	87	29.6	4.7	6.8
GBS-F2-52	65	28.5	87.2	27	5.3	6.8
GBS-F2-53	67.5	-	-	-	-	-
GBS-F2-54	85	28.3	85.2	28.1	5	6.7
GBS-F2-55	87.5	29	85.2	27.1	5	6.8
GBS-F2-56	55	26.6	83.1	27.1	4.4	6.6
GBS-F2-57	82.5	26.8	84.7	27.5	5.2	6.7
GBS-F2-58	80	-	-	-	-	-
GBS-F2-59	55	-	-	-	-	-
GBS-F2-60	57.5	-	-	-	-	-
GBS-F2-61	80	-	-	-	-	-
GBS-F2-62	95	28.5	86	27.9	5	6.7
GBS-F2-63	67.5	26.7	82.9	22.8	4.8	6.6
GBS-F2-64	85	28.5	85.6	25.6	4.6	6.7
GBS-F2-65	85	29.2	86.3	29.4	3.6	6.7
GBS-F2-66	72.5	26.4	83	25.5	3.7	6.6
GBS-F2-67	77.5	30.1	87.3	30.1	4.7	6.7
GBS-F2-68	75	29.3	85.7	29.6	4.4	6.7
GBS-F2-69	65	-	-	-	-	-
GBS-F2-70	82.5	28.3	85.1	25.8	4.8	6.7
GBS-F2-71	77.5	29.5	86.7	28.4	5.1	6.8
GBS-F2-72	60	29.1	87.3	27	4.4	6.8
GBS-F2-73	72.5	29.1	87.2	31.4	4.7	6.8
GBS-F2-74	100	30.3	86.2	29	4.5	6.7
GBS-F2-75	67.5	-	-	-	-	-
GBS-F2-76	95	27.7	85.6	23.7	5.6	6.7
GBS-F2-77	82.5	27.5	85.6	23.5	5.7	6.7
GBS-F2-78	72.5	-	-	-	-	-
GBS-F2-79	82.5	26.8	84.2	23.8	5.3	6.7
GBS-F2-80	67.5	28	88	26.6	5.1	6.7
GBS-F2-81	92.5	28.4	84.8	29	4.8	6.7
GBS-F2-82	82.5	-	-	-	-	-
GBS-F2-83	60	-	-	-	-	-
GBS-F2-84	80	-	-	-	-	-
GBS-F2-85	52.5	-	-	-	-	-
GBS-F2-86	62.5	27.3	85.4	25.8	5.4	6.7
GBS-F2-87	70	-	-	-	-	-
GBS-F2-88	85	29.8	86.5	30.1	4.6	6.8
GBS-F2-89	85	29.7	87.4	27.7	5	6.7
GBS-F2-90	65	29.2	86	26.5	5.1	6.7
GBS-F2-91	55	28.4	85.3	27	4.9	6.8
GBS-F2-92	62.5	-	-	-	-	-
GBS-F2-93	67.5	-	-	-	-	-
GBS-F2-94	47.5	-	-	-	-	-
GBS-F2-95	55	28.1	86.3	26.3	5.2	6.7
GBS-F2-96	70	27.5	85.1	24.9	5.5	6.7
GBS-F2-97	65	-	-	-	-	-
GBS-F2-98	57.5	29	88.6	28	5	6.8
GBS-F2-99	82.5	28.9	87.3	28.8	4.8	6.7
GBS-F2-100	55	-	-	-	-	-
GBS-F2-101	65	28.5	86	29.3	5.5	6.7
GBS-F2-102	50	27.8	87	26.5	5.6	6.7
GBS-F2-103	87.5	25.9	82.8	26.4	5.2	6.7
GBS-F2-104	67.5	27.8	86.4	26.9	4.9	6.7
GBS-F2-105	75	29.9	87	25.3	4.4	6.7
GBS-F2-106	85	30.6	85.2	30.4	3.8	6.7
GBS-F2-107	80	-	-	-	-	-
GBS-F2-108	80	28.9	86	27.3	5	6.7
GBS-F2-109	67.5	28.4	86.8	28	5.2	6.7
GBS-F2-110	65	26.1	84.5	23.5	4.8	6.6
GBS-F2-111	62.5	27.7	86.7	27.2	5.1	6.7
GBS-F2-112	67.5	-	-	-	-	-
GBS-F2-113	100	29.3	87.3	27	5.3	6.7
GBS-F2-114	90	27.6	86.2	26.1	4.8	6.7
GBS-F2-115	85	27.4	84	25.5	4.8	6.7
GBS-F2-116	90	30.5	87.9	28.1	5.4	6.8
GBS-F2-117	95	29.5	87.1	27	4.9	6.7
GBS-F2-118	100	27.4	84.9	26.4	5.7	6.7
GBS-F2-119	105	27.7	85.3	27.9	5.1	6.7
GBS-F2-120	57.5	-	-	-	-	-
GBS-F2-121	97.5	29.3	85.8	34.1	3.9	6.7
GBS-F2-122	.	-	-	-	-	-
GBS-F2-123	90	26.4	83.9	25.3	5	6.6
GBS-F2-124	70	-	-	-	-	-
GBS-F2-125	67.5	28.5	87.5	30.2	5.4	6.7
GBS-F2-126	92.5	27.8	85.2	26.3	5.7	6.7
GBS-F2-127	77.5	29.1	86.8	29.8	4.9	6.8
GBS-F2-128	100	26.8	83.6	26.5	5.5	6.7
GBS-F2-129	70	28.9	85.9	27.6	5	6.8
GBS-F2-130	87.5	27.9	84.9	27.6	4.7	6.7
GBS-F2-131	62.5	28.7	86.8	28.6	4.4	6.7
GBS-F2-132	57.5	30.7	85.4	32.3	4.7	6.8
GBS-F2-133	65	-	-	-	-	-
GBS-F2-134	65	30.3	87.8	32.6	4.5	6.8
GBS-F2-135	90	28.8	86.1	27.5	5.2	6.8
GBS-F2-136	70	-	-	-	-	-
GBS-F2-137	92.5	28.3	85.5	27.8	5.1	6.7
GBS-F2-138	85	25.5	82.8	22.3	5.7	6.6
GBS-F2-139	102.5	28.4	86.2	25.7	5.6	6.8
GBS-F2-140	75	27.7	87.3	28.5	5.3	6.7
GBS-F2-141	65	27.9	86.6	28.4	5.1	6.7
GBS-F2-142	65	27.4	85.4	27	5.9	6.7
GBS-F2-143	60	25.9	84.2	24.3	5.9	6.7
GBS-F2-144	87.5	27.8	86.3	28.3	5.1	6.7
GBS-F2-145	97.5	28	86	28	4.8	6.7
GBS-F2-146	110	29.2	87.6	30	5.2	6.7
GBS-F2-147	70	-	-	-	-	-
GBS-F2-148	75	28.3	85.9	28.9	5.5	6.7
GBS-F2-149	75	29	85.7	29.9	4.4	6.7
GBS-F2-150	72.5	27.7	85	26	5.3	6.7
GBS-F2-151	102.5	27.7	85.2	26.6	5.2	6.7
GBS-F2-152	65	-	-	-	-	-
GBS-F2-153	70	29.1	88.1	30.4	5.2	6.8
GBS-F2-154	55	28.9	85.7	28	4.3	6.7
GBS-F2-155	70	29.4	87.2	28.7	5.2	6.8
GBS-F2-156	100	30.9	88.6	30.6	5.2	6.8
GBS-F2-157	62.5	29.1	85.9	31.2	4.6	6.8
GBS-F2-158	62.5	-	-	-	-	-
GBS-F2-159	72.5	-	-	-	-	-
GBS-F2-160	75	-	-	-	-	-
GBS-F2-161	67.5	26.6	83.7	25.6	5.1	6.7
GBS-F2-162	62.5	28.5	85.1	29.6	4.7	6.7
GBS-F2-163	57.5	28.6	87	30.8	4.5	6.8
GBS-F2-164	52.5	-	-	-	-	-
GBS-F2-165	72.5	29.6	86.8	30.1	5.2	6.8
GBS-F2-166	62.5	29.7	83.9	28.2	4.9	6.8
GBS-F2-167	70	-	-	-	-	-
GBS-F2-168	80	27.8	86.4	26.6	4.7	6.7
GBS-F2-169	80	-	-	-	-	-
GBS-F2-170	85	28.3	86.5	28.1	4.6	6.7
GBS-F2-171	105	28.5	87.1	29.9	4.4	6.7
GBS-F2-172	57.5	28.1	86.2	31.2	5.2	6.8
GBS-F2-173	57.5	-	-	-	-	-
GBS-F2-174	60	27.1	84.8	27.8	5.1	6.7
GBS-F2-175	65	27.6	86	28.2	4.7	6.7
GBS-F2-176	82.5	28.2	87.3	29.7	4.9	6.7
GBS-F2-177	95	29.1	87.2	28.3	5.6	6.7
GBS-F2-178	72.5	28.6	83.8	32.5	4.3	6.8
GBS-F2-179	70	28.2	85.8	30.3	5	6.7
GBS-F2-180	65	29	86.8	30.5	4.4	6.8
GBS-F2-181	62.5	-	-	-	-	-
GBS-F2-182	40	-	-	-	-	-
GBS-F2-183	52.5	28.7	87.3	30.7	5.1	6.8
GBS-F2-184	55	-	-	-	-	-
GBS-F2-185	50	-	-	-	-	-
GBS-F2-186	50	-	-	-	-	-
GBS-F2-187	55	26.2	83.5	24.2	5.3	6.7
GBS-F2-188	67.5	27.4	85.5	27.9	5.1	6.7
GBS-F2-189	75	28.4	86.7	27.6	4.7	6.8
GBS-F2-190	80	29.6	87.1	29.1	4.8	6.7
GBS-F2-191	77.5	-	-	-	-	-
GBS-F2-192	65	-	-	-	-	-
GBS-F2-193	85	28.7	87.2	28.2	4.6	6.7
GBS-F2-194	62.5	27	85.4	22.6	5.4	6.7
GBS-F2-195	65	28.4	88.2	28	5	6.7
GBS-F2-196	112.5	27	85.8	25.8	5	6.7
GBS-F2-197	65	-	-	-	-	-
GBS-F2-198	95	27.2	82.5	25.7	4.7	6.7
GBS-F2-199	72.5	-	-	-	-	-
GBS-F2-200	75	30	87.5	31.3	5	6.8
GBS-F2-201	72.5	28.7	86.3	29.2	4.8	6.8
GBS-F2-202	67.5	29.3	87.1	31.7	4.7	6.7
GBS-F2-203	72.5	27.4	84.6	25.4	5.5	6.7
GBS-F2-204	82.5	29.9	87.6	32	5	6.8
GBS-F2-205	95	29.2	86.3	29.2	5.1	6.7
GBS-F2-206	65	28.9	87.7	29.2	5.8	6.7
GBS-F2-207	82.5	28.6	84.2	25.7	4.7	6.7
GBS-F2-208	97.5	29	87.7	28.7	5.2	6.8
GBS-F2-209	95	27.8	85.1	28.1	4.8	6.7
GBS-F2-210	107.5	30	86.2	31.9	5.1	6.8
GBS-F2-211	95	27.9	85.9	26.1	5.2	6.7
GBS-F2-212	117.5	27.3	85.8	25.7	4.7	6.7
GBS-F2-213	90	29	85.2	27.7	4.5	6.7
GBS-F2-214	75	28.4	85.3	27.8	4.5	6.7
GBS-F2-215	97.5	26.9	84	28.6	4.6	6.7
GBS-F2-216	80	27.6	88.2	30.1	4.7	6.7
GBS-F2-217	70	27.8	85.1	27.8	4.9	6.7
GBS-F2-218	75	29.6	85.6	31.7	4.5	6.8
GBS-F2-219	65	-	-	-	-	-
GBS-F2-220	65	28	85.7	28.3	5.6	6.7
GBS-F2-221	85	27.6	86.4	30.5	4.7	6.7
GBS-F2-222	92.5	28.1	84.9	30.4	5.1	6.7
GBS-F2-223	57.5	28.2	86	28.2	5	6.7
GBS-F2-224	60	27.4	83.8	28.5	5.1	6.7
GBS-F2-225	65	27.8	84.8	27.9	5.8	6.7
GBS-F2-226	85	27.7	85.1	25.1	5.6	6.7
GBS-F2-227	60	28.9	84	27.2	5.7	6.8
GBS-F2-228	85	26.8	84.6	25.1	5.6	6.7
GBS-F2-229	87.5	26.6	82.8	23.2	5	6.7
GBS-F2-230	87.5	29.4	87.6	27	4.8	6.7
GBS-F2-231	82.5	26	83.5	27	5.3	6.6
GBS-F2-232	52.5	-	-	-	-	-
GBS-F2-233	80	28.1	85.4	27.9	4.8	6.7
GBS-F2-234	82.5	27.6	85.8	27.3	4.9	6.7
GBS-F2-235	72.5	28.8	86.2	28.9	4.9	6.8
GBS-F2-236	72.5	29.8	86.5	31.6	4.7	6.8
GBS-F2-237	75	25	81.3	21.2	5.9	6.6
GBS-F2-238	62.5	-	-	-	-	-
GBS-F2-239	85	27	84.3	24.7	5.1	6.7
GBS-F2-240	67.5	27	84.4	27.1	5.3	6.7
GBS-F2-241	77.5	27.3	85.8	29	5.1	6.7
GBS-F2-242	72.5	29.3	87	27.9	5.6	6.8
GBS-F2-243	75	26.3	80.7	24.6	5.5	6.6
GBS-F2-244	92.5	28.7	86.8	27.3	5.1	6.7
GBS-F2-245	85	-	-	-	-	-
GBS-F2-246	55	-	-	-	-	-
GBS-F2-247	55	-	-	-	-	-
GBS-F2-248	60	-	-	-	-	-
GBS-F2-249	67.5	26.9	84.6	27.4	5.1	6.7
GBS-F2-250	112.5	29.5	87.4	29.3	4.3	6.7
GBS-F2-251	87.5	28.6	85.1	27	4.3	6.7
GBS-F2-252	82.5	29.5	86.8	27.4	3.5	6.7
GBS-F2-253	92.5	-	-	-	-	-
GBS-F2-254	82.5	28.5	86.7	26.6	5.1	6.7
GBS-F2-255	77.5	26.8	85.2	26.8	4.7	6.7
GBS-F2-256	97.5	28	86.2	26.6	4.8	6.8
GBS-F2-257	102.5	27.8	86.6	27.7	4	6.7
GBS-F2-258	107.5	29.5	85.6	30.6	4.7	6.8
GBS-F2-259	80	30.9	86.1	28.5	5	6.8
GBS-F2-260	85	30.1	85.6	27.3	5.3	6.8
GBS-F2-261	80	28.4	84.3	26.4	5.5	6.7
GBS-F2-262	90	29	85.8	28.7	4	6.7
GBS-F2-263	60	-	-	-	-	-
GBS-F2-264	65	29.2	84.7	30.4	4.7	6.8
GBS-F2-265	72.5	-	-	-	-	-
GBS-F2-266	60	27.8	86.3	31.8	4.4	6.8
GBS-F2-267	75	-	-	-	-	-
GBS-F2-268	100	31	86.7	30.1	3.7	6.7
GBS-F2-269	130	28.3	85.3	28.4	4	6.7
GBS-F2-270	70	27.8	86.8	28.1	4.7	6.7
GBS-F2-271	105	27.2	85.3	27.7	5.6	6.7
GBS-F2-272	105	30.2	86.2	33	4.8	6.8
GBS-F2-273	82.5	-	-	-	-	-
GBS-F2-274	72.5	27.2	84	27.4	4.5	6.7
GBS-F2-275	65	25.7	81.9	22.8	4.6	6.6
GBS-F2-276	95	26.8	84.8	25.9	4.8	6.7
GBS-F2-277	75	28.6	86.4	29.5	4.8	6.7
GBS-F2-278	67.5	-	-	-	-	-
GBS-F2-279	75	28.3	86.6	28.3	5.3	6.7
GBS-F2-280	82.5	26.8	82.7	23.9	5.6	6.7
GBS-F2-281	55	30.1	87.4	28.8	5.1	6.7
GBS-F2-282	85	29	86.5	29.2	5.4	6.7
GBS-F2-283	.	-	-	-	-	-
GBS-F2-284	77.5	28.3	83.4	25.8	3.2	6.6
GBS-F2-285	110	27.4	83.7	24.2	5.2	6.7
GBS-F2-286	115	28.2	85.5	26.9	4.4	6.7
GBS-F2-287	85	-	-	-	-	-
GBS-F2-288	107.5	29.6	87.5	27.5	4.3	6.7
GBS-F2-289	87.5	29.3	87.8	30	5.3	6.7
GBS-F2-290	85	27.7	84.3	24.3	4.9	6.7
GBS-F2-291	95	28.9	85.8	28.8	4.6	6.7
GBS-F2-292	95	29.4	85.3	29.7	4.3	6.7
GBS-F2-293	75	28.5	86.1	29.7	4.5	6.7
GBS-F2-294	62.5	-	-	-	-	-
GBS-F2-295	57.5	-	-	-	-	-
GBS-F2-296	92.5	29.2	85.9	27.6	5.5	6.7
GBS-F2-297	85	29.1	84.2	27.9	4.9	6.7
GBS-F2-298	67.5	30.1	86.7	29.7	4.8	6.7
GBS-F2-299	92.5	29	86.4	27.2	5	6.7
GBS-F2-300	55	29.8	87.7	29.2	4.6	6.7
GBS-F2-301	70	30.9	88.2	31.4	4.9	6.8
GBS-F2-302	70	29.5	87.6	31.1	4.7	6.8
GBS-F2-303	50	27.9	86.1	28.4	4.6	6.7

## Sheet: Linkage map
Old linkage map			New linkage map for D01
Makers	Position(cM)		Position(bp)	Position(cM)
Chromosome A1			59592764	0
mk388_A01	0		58215939	39.88
mk393_A01	2.127		58167661	40.96
mk392_A01	3.02		58270096	43.23
mk390_A01	3.023		58257504	43.45
mk391_A01	3.023		58257505	43.45
mk397_A01	4.978		58257606	43.45
mk389_A01	6.554		58251929	43.78
mk396_A01	7.26		58257537	44.11
mk399_A01	9.58		58257567	44.11
mk398_A01	9.784		58267392	44.28
mk379_A01	13.124		58267334	44.44
mk380_A01	15.884		58240919	44.77
mk383_A01	18.278		58267263	45.51
mk381_A01	18.689		58267349	45.54
mk382_A01	19.073		58252857	45.93
mk385_A01	19.262		58267364	46.43
mk384_A01	19.846		58257571	46.43
mk395_A01	22.975		58267365	46.43
mk394_A01	24.544		58270192	46.53
mk378_A01	26.167		55848164	49.51
mk377_A01	26.51		55942716	50.13
mk386_A01	28.417		55991693	50.8
mk387_A01	28.626		56603319	51.72
mk375_A01	31.508		55825016	52.48
mk374_A01	31.547		55825111	52.74
mk376_A01	31.835		55777690	54.31
mk365_A01	37.987		55777662	54.31
mk361_A01	38.722		55777649	54.49
mk360_A01	38.725		56765634	55.26
mk363_A01	38.725		56754662	55.46
mk362_A01	38.727		54195848	62.48
mk371_A01	42.302		54231354	62.72
mk370_A01	42.316		54231329	64.27
mk372_A01	42.316		55255901	68.76
mk373_A01	42.316		14773409	75.38
mk364_A01	44.575		49874667	76.21
mk366_A01	46.38		50781013	77.78
mk369_A01	48.927		13923916	80.83
mk368_A01	48.927		6302638	84.35
mk367_A01	48.927		8691500	85.7
mk792	51.407		8760416	86
mk359_A01	55.902		6354916	87.5
mk176_A01	58.262		6318427	88.11
mk349_A01	61.166		6318303	88.14
mk261_A01	64.944		6318294	88.14
mk7267	66.85		6318402	88.14
mk2791	67.811		2521692	91.29
mk266_A01	70.898		2956832	93.43
mk184_A01	72.82		2956874	93.43
mk185_A01	73		2955265	93.93
mk2797	75.219		2935292	95.27
mk2798	75.219		2935260	95.49
mk2799	75.617		2935254	95.84
mk178_A01	76.883		2935244	96.03
mk179_A01	76.885		2935296	96.03
mk5460	77.88		54857523	101.02
mk226_A01	78.92		54857515	101.04
mk275_A01	79.752		54860693	103.58
mk307_A01	79.946		54860542	103.6
mk181_A01	80.552		54779405	104.64
mk294_A01	80.583		54629868	106.67
mk258_A01	81.351		54716025	106.69
mk298_A01	82.686		54716000	106.69
mk295_A01	82.711		54410058	106.77
mk297_A01	82.712		54619054	106.86
mk296_A01	82.724		54735243	106.86
mk5134	83.692		54662096	106.86
mk201_A01	84.705		54188294	107.5
mk200_A01	84.728		2096259	110.36
mk156_A01	85.73		2079138	110.39
mk154_A01	85.73		2096053	110.39
mk155_A01	85.73		2096180	111.01
mk157_A01	85.958		60358616	113.56
mk162_A01	87.756		53971026	115.62
mk161_A01	87.832		53942088	115.63
mk300_A01	90.163		53971045	115.63
mk299_A01	90.163		10152247	118.08
mk5132	91.494		21571858	120.44
mk175_A01	92.286		54802560	123.02
mk177_A01	92.286		54903549	123.27
mk5138	92.286		54909855	123.46
mk235_A01	92.751		54909944	123.53
mk260_A01	95.041		54821907	123.91
mk224_A01	97.725		54857472	124.03
mk233_A01	99.141		43688304	163.65
mk242_A01	100.766		43688371	166.85
mk292_A01	102.14		43688434	169.96
mk293_A01	102.277		4588376	236.93
mk2800	104.79		4466471	250.12
mk2801	105.023		4466415	250.12
mk197_A01	107.064		4547807	251.49
mk199_A01	107.067		4732567	253.66
mk198_A01	107.069		4490755	259.48
mk230_A01	108.72		4489933	266.17
mk229_A01	108.931		4599175	271.75
mk228_A01	108.943		4599073	271.75
mk5133	110.286		3057769	279.03
mk141_A01	111.277		3277937	280.4
mk142_A01	111.338		3277895	280.41
mk2272	112.374		3278018	280.69
mk2274	112.374		3277824	280.75
mk2273	112.374		3152108	283.07
mk2271	112.374		3152077	283.19
mk2275	112.425		3152087	283.21
mk245_A01	113.624		3151933	283.29
mk208_A01	114.893		3152034	283.32
mk209_A01	115.048		3151931	283.46
mk128_A01	115.532		3152070	283.81
mk219_A01	116.248		3152006	284.07
mk279_A01	117.529		3151909	284.24
mk135_A01	119.511		3152084	284.4
mk134_A01	119.579		3152041	284.54
mk136_A01	119.665		3151887	284.69
mk278_A01	120.993		3151970	284.8
mk277_A01	120.994		3151899	284.95
mk7604	122.17		3152057	284.98
mk2270	123.343		3151915	285
mk213_A01	124.377		3151886	285.03
mk214_A01	124.609		3152086	285.07
mk215_A01	124.609		3152109	285.14
mk145_A01	125.483		3563873	289.76
mk183_A01	127.036		3593715	293
mk289_A01	129.395		3593729	293.43
mk287_A01	129.413		3593732	293.53
mk286_A01	129.414		4449363	302.52
mk288_A01	129.639		4449414	302.52
mk272_A01	130.142		4454061	306.13
mk265_A01	130.699		4454148	306.13
mk131_A01	132.828		4588455	316.27
mk280_A01	135.971		4596875	324.1
mk269_A01	137.985		4731654	326.71
mk257_A01	139.155		4761518	328.42
mk291_A01	140.125		4532137	329.6
mk232_A01	141.273		4532218	329.6
mk259_A01	142.506		4532092	329.6
mk253_A01	144.096		5384043	342.42
mk254_A01	144.097		5388149	345.23
mk282_A01	145.291		5385397	346.47
mk273_A01	145.677		5316982	347.67
mk138_A01	146.671		5283484	348.42
mk2387	147.539		5283313	348.43
mk171_A01	148.796		5006954	351.34
mk263_A01	149.732		5080969	353.75
mk264_A01	149.74		5237242	356.13
mk262_A01	149.759		5285914	357.92
mk170_A01	150.614		5377618	359.17
mk169_A01	150.649		5311222	361.4
mk227_A01	151.726		5311061	361.41
mk150_A01	152.207		6014380	368.42
mk314_A01	153.972		6014202	368.68
mk315_A01	154.012		6014410	368.69
mk193_A01	155.417		5954827	370.35
mk311_A01	156.441		6056742	372.5
mk249_A01	157.084		5887414	373.99
mk210_A01	157.625		5802447	376.35
mk211_A01	157.649		5802475	376.65
mk225_A01	157.831		5802332	376.94
mk146_A01	158.658		5905533	379.46
mk147_A01	158.665		5905562	379.47
mk241_A01	160.069		5905500	380.11
mk5461	161.655		5706419	383.61
mk250_A01	162.067		6056815	385.84
mk251_A01	162.296		5926691	386.99
mk309_A01	162.933		5926794	387.27
mk310_A01	162.955		5926798	387.32
mk308_A01	163.888		5926843	387.49
mk281_A01	164.916		6079336	389.45
mk216_A01	166.076		6079356	389.45
mk243_A01	166.895		6079273	389.45
mk3197	168.64		6079301	389.45
mk2802	169.682		6151746	390.74
mk222_A01	169.713		6023616	391.29
mk172_A01	170.668		6023775	391.29
mk144_A01	171.86		6023764	391.29
mk237_A01	172.724		6101695	392.74
mk285_A01	173.311		6101744	393.06
mk290_A01	173.914		5873821	395.14
mk129_A01	174.573		6746346	397.83
mk252_A01	175.146		6220684	399.73
mk223_A01	175.354		6698093	402.85
mk221_A01	175.354		6659334	405.35
mk244_A01	175.774		6659310	405.58
mk133_A01	176.24		6659308	405.58
mk7645	176.824		6659331	405.59
mk149_A01	178.558		6659530	405.59
mk270_A01	180.592		9063083	418.06
mk302_A01	183.048		9063196	418.71
mk304_A01	183.092		9180604	421.1
mk305_A01	183.094		9416398	423.37
mk301_A01	183.102		9416521	423.56
mk303_A01	183.117		9402059	425.36
mk268_A01	185.098		9446026	427.21
mk267_A01	185.345		9558545	431.98
mk158_A01	188.055		9645343	433.88
mk159_A01	188.062		9580601	435.53
mk152_A01	190.041		9580624	435.69
mk151_A01	190.087		9580607	435.78
mk132_A01	191.346		9580751	435.91
mk2792	192.896		9580655	436.02
mk220_A01	193.703		9580752	436.13
mk164_A01	194.772		9580573	436.23
mk165_A01	194.783		9580805	436.5
mk163_A01	194.795		9580657	436.71
mk5135	197.046		9580781	436.94
mk207_A01	198.433		9580679	437.24
mk143_A01	199.477		9570569	438.26
mk212_A01	200.839		9570549	438.38
mk139_A01	202.071		9570535	438.48
mk186_A01	203.652		9570561	438.75
mk192_A01	204.171		9570467	439.1
mk190_A01	204.173		9570456	439.1
mk191_A01	204.18		9570478	439.1
mk238_A01	204.893		9595921	439.98
mk205_A01	206.029		9596023	440.13
mk206_A01	206.271		9574630	440.7
mk336_A01	208.994		9574779	440.7
mk329_A01	210.923		9595932	441.05
mk320_A01	211.949		9699480	442.57
mk319_A01	211.949		9615202	444.04
mk358_A01	213.565		9615173	444.94
mk337_A01	215.265		9531049	446.54
mk332_A01	217.054		9778645	454.09
mk333_A01	217.494		9778296	457.2
mk346_A01	218.691		9778229	457.21
mk356_A01	219.441		9764654	459.57
mk357_A01	219.443		17561793	488.47
mk345_A01	221.197		17407200	489.04
mk343_A01	221.297		17399299	489.67
mk344_A01	221.376		17893706	491.32
mk547	222.325		17964926	492.06
mk339_A01	223.161		17970217	492.61
mk341_A01	223.177		18025659	493.03
mk340_A01	223.179		18031605	493.73
mk342_A01	223.179		17915774	495.25
mk318_A01	225.191		17915846	495.32
mk317_A01	225.196		18058748	497.03
mk316_A01	225.21		17728116	498.48
mk326_A01	227.331		17518979	500.44
mk553	230.001		17611231	502.95
mk554	230.005		17561286	505.02
mk549	233.023		17497415	506.8
mk548	233.023		18001976	508.65
mk7732	234.614		18011851	510.08
mk7731	234.616		17985875	511.39
mk7499	236.58		17773623	513.27
mk322_A01	237.801		17893550	515.6
mk321_A01	237.85		17893319	515.62
mk325_A01	238.015		17756478	518.07
mk324_A01	238.217		17760016	519.96
mk323_A01	238.217		18095401	522.32
mk330_A01	239.002		18095415	522.32
mk335_A01	241.191		18128386	523.35
mk334_A01	241.396		18215722	524.57
mk338_A01	243.468		18452263	527.73
mk331_A01	244.418		18438492	530.52
mk353_A01	245.248		18273161	531.75
mk354_A01	245.511		18321763	533.05
mk355_A01	245.741		18311108	534.47
mk328_A01	246.795		18401596	535.7
mk327_A01	246.85		18495718	536.47
mk6465	248.022		60127205	537.97
mk6466	248.05		18399959	540.44
mk6464	248.07		18391878	543.36
mk555	250.152		18391942	543.36
mk350_A01	251.451		18306652	546.41
mk352_A01	251.686		18396103	548.14
mk351_A01	251.702		18328518	549.53
mk774	253.162		18278226	550.08
mk773	253.171		18321500	550.98
mk347_A01	253.741		18491172	552.75
mk348_A01	253.812		18491137	552.75
mk550	254.455		18491053	552.85
mk551	254.457		18491215	552.98
mk552	254.463		18491084	553
mk248_A01	256.832		18537034	554.68
mk234_A01	258.614		18537088	554.88
mk140_A01	259.886		18333835	557.55
mk174_A01	261.68		18499773	561.33
mk137_A01	263.013		18499660	561.62
mk284_A01	264.233		23970609	570.3
mk283_A01	264.448		21954895	571.02
mk5139	265.83		21750418	572.49
mk5137	266.111		22099271	574.48
mk306_A01	267.084		21941843	576.12
mk276_A01	269.02		21787726	577.9
mk2268	270.465		22102357	579.94
mk2269	270.472		21985338	580.49
mk5486	271.404		22030695	581.86
mk189_A01	272.568		22037199	583.69
mk188_A01	272.591		21854546	584.41
mk2796	274.339		21832361	585.15
mk2795	274.342		21954980	585.16
mk2794	274.349		22315025	585.91
mk187_A01	276.041		22314910	586.09
mk195_A01	277.12		22237650	588.23
mk194_A01	277.165		22237673	588.42
mk196_A01	277.181		21707527	591.77
mk180_A01	278.247		22106739	594.81
mk313_A01	280.298		24525502	597.73
mk312_A01	280.298		24731655	600.19
mk256_A01	282.539		23892246	602.45
mk255_A01	282.742		24956018	604.22
mk182_A01	284.187		24911305	605.55
mk160_A01	284.893		24932362	608.38
mk236_A01	285.848		25086049	612.86
mk231_A01	286.432		25086142	612.86
mk217_A01	287.105		25053388	614.36
mk218_A01	287.748		25069264	615.39
mk2793	287.845		24999273	617.45
mk202_A01	288.07		24999162	617.52
mk5136	289.197		24999050	617.52
mk274_A01	290.029		22413590	619.94
mk148_A01	291.312		25588537	622.96
mk153_A01	292.299		26492263	627.62
mk166_A01	293.257		27848804	630.41
mk167_A01	293.282		27856137	631.61
mk168_A01	293.282		27961013	633.9
mk7544	294.124		26026386	638.68
mk173_A01	295.424		29370143	645.98
mk204_A01	296.627		38708848	650.15
mk203_A01	296.627		42624535	654.82
mk271_A01	297.184		42752959	656.39
mk240_A01	298.232		42752882	656.51
mk247_A01	299.363		42906334	657.91
mk246_A01	299.363		42906313	657.91
mk130_A01	300.296		42754605	658.51
mk239_A01	301.622		42606654	659.11
mk101_A01	308.087		42734155	660.9
mk7720	312.272		42734231	661.23
mk122_A01	313.121		43616473	663.27
mk119_A01	313.37		42888421	664.55
mk123_A01	313.377		42888357	664.88
mk120_A01	314.605		42888308	665.12
mk127_A01	316.351		42589390	667.41
mk118_A01	317.402		42895730	668.97
mk7401	318.232		42603877	670.09
mk2926	320.781		42876181	672.54
mk109_A01	321.675		42876090	672.78
mk4377	322.36		42776830	675.49
mk106_A01	323.951		42812265	677.72
mk113_A01	325.487		42812233	677.74
mk24	326.615		42812249	677.75
mk114_A01	328.832		43422031	678.88
mk108_A01	330.657		43530993	680.44
mk112_A01	332.414		43531176	680.46
mk105_A01	333.439		43682950	682.02
mk4805	334.976		43823592	682.86
mk107_A01	335.937		42782703	683.44
mk6655	337.199		43006604	685.38
mk111_A01	339.405		42779571	687.82
mk4954	339.716		42779573	687.82
mk110_A01	340.515		42716804	689.94
mk7691	341.99		42716723	691.01
mk7480	344.532		42759067	692.03
mk115_A01	348.811		42870100	693.59
mk7474	351.262		42870012	693.62
mk121_A01	352.765		43449164	694.97
mk125_A01	354.078		43449067	695.61
mk7515	355.324		44112051	697.64
mk126_A01	356.134		44112140	698.94
mk124_A01	356.63		44112234	698.95
mk117_A01	358.009		44269890	699.99
mk116_A01	360.88		44159983	701.13
mk104_A01	363.765		44104423	702.24
mk102_A01	365.554		44672896	703.14
mk103_A01	366.09		44014673	704.75
Chromosome A2			43925605	706.5
mk459_A02	0		44111726	707.69
mk460_A02	1.972		44442829	708.33
mk461_A02	2.994		44058032	709.69
mk452_A02	6.137		43863942	710.95
mk453_A02	6.563		43864006	711.02
mk454_A02	9.611		43863890	711.03
mk455_A02	12.34		44381875	712.47
mk463_A02	13.944		44632964	714.85
mk462_A02	14.415		42666470	716.47
mk456_A02	15.614		42606588	717.97
mk457_A02	15.626		42606536	717.98
mk458_A02	15.629		42854951	719.11
mk506_A02	22.214		42792576	719.93
mk467_A02	25.238		42792587	719.93
mk466_A02	29.214		42772348	721.59
mk464_A02	31.059		42604193	723.64
mk465_A02	33.061		42604191	723.78
mk499_A02	35.939		43636650	726.57
mk498_A02	37.591		43999338	728.85
mk482_A02	40.433		44207095	729.69
mk483_A02	40.487		43337518	730.81
mk496_A02	42.174		43711976	731.83
mk472_A02	43.385		43626462	733.23
mk471_A02	43.671		43626503	733.26
mk473_A02	44.031		43466340	734.03
mk474_A02	44.911		43466426	734.03
mk488_A02	46.521		43466392	734.21
mk478_A02	47.658		44442774	735.17
mk487_A02	48.94		44451776	737.05
mk492_A02	51.043		44451626	737.07
mk491_A02	51.049		44451783	738.4
mk493_A02	51.066		44451740	738.41
mk476_A02	53.04		44246863	742.27
mk475_A02	54.063		43951146	745.23
mk486_A02	55.043		44528051	746.4
mk495_A02	56.371		44049734	748.34
mk494_A02	56.626		44033300	750.8
mk481_A02	58.408		44582516	751.91
mk480_A02	58.41		43992832	752.61
mk485_A02	59.979		43992741	752.61
mk484_A02	59.979		43992873	752.64
mk490_A02	61.609		44570514	754.6
mk489_A02	61.624		44399503	756.27
mk479_A02	62.322		44399414	756.5
mk477_A02	63.942		44270099	758.64
mk501_A02	67.342		44270012	758.77
mk502_A02	67.811		44450818	760.59
mk6469	69.728		44523470	761.6
mk6468	72.799		43957958	763.57
mk6472	75.884		43957937	763.57
mk6470	76.299		43958027	763.79
mk6471	77.248		43901777	765.06
mk500_A02	78.914		43985110	766.34
mk6467	80.422		43984975	766.36
mk497_A02	82.784		44096605	767.59
mk470_A02	84.732		44485641	768.68
mk468_A02	86.163		44485510	768.88
mk469_A02	87.074		44485551	769.12
mk7457	88.757		44022500	770.46
mk503_A02	90.029		42985644	772.67
mk5868	93.044		42985670	772.7
mk4956	94.116		43990742	774.82
mk510_A02	95.128		43990689	774.82
mk504_A02	96.226		44178277	776.6
mk515_A02	96.28		44178280	776.85
mk508_A02	98.076		43339567	778.18
mk7603	100.052		44451277	779.62
mk509_A02	102.209		43603537	780.41
mk505_A02	103.789		43603531	780.42
mk4957	105.209		43487725	781.84
mk516_A02	107.363		43487586	782.1
mk514_A02	110.271		43531358	785.2
mk513_A02	112.244		43531533	785.59
mk512_A02	113.509		43531452	787.79
mk7519	114.554		43531515	788.13
mk7518	114.554		43795792	791.03
mk511_A02	115.524		43339779	792.92
mk7656	116.976		43336273	793.55
mk7641	118.577		44112944	794.05
mk507_A02	121.173		44096533	794.81
Chromosome A3			44096704	794.81
mk621_A03	0		44178301	796.55
mk624_A03	1.538		43557684	797.82
mk623_A03	2.922		43557620	797.84
mk622_A03	3.142		43984995	799.25
mk620_A03	11.824		43949533	800.31
mk625_A03	17.529		44014677	801.53
mk626_A03	19.57		43828794	803.38
mk627_A03	20.916		43863997	805.02
mk649_A03	25.608		43864025	805.03
mk642_A03	26.502		43823602	806.65
mk641_A03	26.514		43449213	807.45
mk643_A03	26.555		43449088	807.48
mk647_A03	28.426		43633753	808.64
mk648_A03	28.428		44058077	809.6
mk640_A03	30.26		44447588	810.49
mk638_A03	30.296		44447422	810.52
mk639_A03	30.337		44673091	811.15
mk636_A03	30.379		44672962	811.18
mk637_A03	30.735		44381890	812.96
mk635_A03	31.23		44278843	813.99
mk646_A03	31.738		44669811	815.61
mk629_A03	32.822		44450835	817.65
mk630_A03	32.839		44591995	819.12
mk631_A03	34.175		44111746	820.36
mk628_A03	35.214		44111888	820.36
mk645_A03	36.009		44104472	820.88
mk644_A03	36.37		44112084	821.45
mk653_A03	37.15		43732622	823.11
mk652_A03	37.391		43732647	823.13
mk7354	43.841		43732623	823.16
mk7355	43.841		43732621	823.18
mk633_A03	46.94		43857154	825.05
mk634_A03	46.94		43857180	825.09
mk632_A03	48.495		44269728	826.19
mk654_A03	50.061		44496884	827.57
mk651_A03	50.935		44076658	829.24
mk650_A03	50.935		44112227	829.57
mk655_A03	53.974		44112181	829.57
mk656_A03	58.69		44033277	830.78
mk657_A03	58.69		43660396	833.46
Chromosome A4			43660399	833.47
mk713_A04	0		43660393	834.45
mk719_A04	1.799		43962271	837.5
mk724_A04	2.803		43962315	837.87
mk720_A04	4.753		43962364	837.89
mk723_A04	4.783		43914196	839.9
mk721_A04	4.809		43603492	841.26
mk722_A04	4.867		43603667	841.28
mk716_A04	6.916		43603479	841.32
mk726_A04	8.342		43603471	841.38
mk715_A04	9.091		43932143	842.57
mk714_A04	9.359		43932140	842.57
mk725_A04	9.951		44422127	844.07
mk2822	11.002		44422069	844.11
mk718_A04	12.394		44538739	846.12
mk717_A04	12.429		41605121	849.34
mk739_A04	13.773		41605306	849.35
mk738_A04	13.793		41605272	849.35
mk733_A04	15.333		41908778	849.41
mk732_A04	15.406		41824201	850.09
mk734_A04	15.482		41574403	850.84
mk735_A04	16.009		41707352	851.19
mk736_A04	16.362		41766874	852.06
mk730_A04	17.221		41836019	853.17
mk731_A04	17.429		41836209	853.17
mk729_A04	17.47		41836006	853.17
mk727_A04	17.68		41836037	853.17
mk728_A04	17.682		41684477	856.32
mk737_A04	19.203		41684526	856.54
mk712_A04	21.737		41372537	861.22
mk557	27.751		41236000	865.36
mk556	27.751		41236076	865.42
mk709_A04	37.926		41236003	866.08
mk710_A04	44.705		41236022	866.32
mk711_A04	44.705		41057174	867.93
mk708_A04	54.815		41239812	869.85
mk705_A04	55.014		41239697	870.09
mk706_A04	55.348		41198281	871.58
mk707_A04	55.373		41198236	871.59
Chromosome A5			41098754	873.12
mk965_A05	0		41291291	873.87
mk963_A05	1.098		41291288	874.06
mk967_A05	4.255		41291257	874.07
mk968_A05	4.681		41274631	876.24
mk945_A05	6.396		41125146	877.37
mk999_A05	7.533		41192743	878.4
mk998_A05	7.553		41192879	878.42
mk997_A05	7.711		41073023	879.17
mk1000_A05	7.834		41490612	880.41
mk1001_A05	7.91		41525831	882.4
mk980_A05	10.018		41507509	884.07
mk947_A05	12.52		41426174	885.31
mk948_A05	12.526		41426251	885.36
mk949_A05	12.526		41426204	885.38
mk944_A05	14.044		41817516	887.49
mk943_A05	14.799		41817477	887.63
mk941_A05	15.546		41817446	888.14
mk942_A05	15.552		41817536	888.39
mk995_A05	16.564		41308448	891.01
mk994_A05	16.579		38144006	892.96
mk996_A05	16.61		41360434	895.83
mk1007_A05	17.031		41360631	895.83
mk1008_A05	17.031		41360635	895.83
mk973_A05	18.938		41487074	897.34
mk966_A05	21.564		41623083	899.45
mk960_A05	23.679		41623258	899.46
mk1015_A05	24.298		41547397	900.72
mk1014_A05	24.298		41675910	901.6
mk956_A05	25.33		41675825	901.99
mk955_A05	25.512		41675895	902.08
mk957_A05	25.727		41977161	904.21
mk958_A05	26.235		41623354	905.54
mk959_A05	26.235		41623501	905.54
mk961_A05	26.297		41583510	907.34
mk1011_A05	28.181		41875005	909.47
mk1009_A05	28.214		41871681	910.43
mk1010_A05	28.243		41574405	911.26
mk978_A05	29.247		41802862	911.67
mk946_A05	30.407		41802979	911.67
mk921_A05	32.582		41821782	912.64
mk919_A05	32.63		41821728	912.68
mk920_A05	32.652		41815044	914.04
mk922_A05	32.66		41815085	914.04
mk935_A05	34.598		44269946	917.51
mk933_A05	36.637		45718538	922.76
mk934_A05	36.637		46425997	926.26
mk938_A05	38.31		49820428	934.12
mk939_A05	38.315		52176740	940.28
mk940_A05	38.315		52395437	949.28
mk917_A05	39.487		55762970	966.12
mk923_A05	40.822		56627420	968.34
mk925_A05	40.822		56627581	968.5
mk924_A05	40.822		56627457	968.68
mk928_A05	40.822		56069049	969.01
mk929_A05	40.822		56507178	969.18
mk926_A05	40.822		56154654	969.52
mk927_A05	40.822		55824995	970.04
mk918_A05	42.906		56443589	972.42
mk937_A05	45.321		56244388	974.91
mk936_A05	45.502		56244373	974.96
mk930_A05	47.031		56118467	976.88
mk932_A05	47.058		56118487	976.89
mk931_A05	47.063		56118515	976.9
mk977_A05	49.836		55777696	979.33
mk1013_A05	52.699		55777711	979.63
mk964_A05	53.864		55777634	979.92
mk983_A05	55.19		56640484	981.69
mk979_A05	55.618		56640673	981.7
mk1002_A05	57.049		56231781	983.52
mk988_A05	59.544		56231573	983.53
mk989_A05	59.57		56185782	986.22
mk951_A05	61.533		56185773	986.65
mk950_A05	61.544		56481418	989.6
mk952_A05	61.564		56483989	993.67
mk993_A05	63.807		56366712	996.21
mk990_A05	65.355		56451900	997.18
mk991_A05	65.656		56515175	997.65
mk984_A05	66.49		56481590	998.53
mk972_A05	67.819		56749625	1001.1
mk970_A05	67.836		56749705	1001.52
mk1006_A05	69.042		56749624	1001.52
mk1003_A05	69.048		56749603	1002
mk1005_A05	69.057		55891248	1004.24
mk1004_A05	69.061		55891288	1004.41
mk992_A05	71.571		56765557	1005.65
mk985_A05	73.929		56660713	1006.48
mk986_A05	75.148		56660763	1006.48
mk987_A05	76.664		56689224	1007.26
mk982_A05	78.568		56754567	1008.65
mk981_A05	78.596		56691919	1009.29
mk962_A05	80.649		55866640	1009.82
mk975_A05	82.694		55866472	1009.84
mk976_A05	82.694		56806306	1011
mk974_A05	82.694		56806181	1011.01
mk1020_A05	90.231		56806178	1011.04
mk1021_A05	90.621		56621578	1013.05
mk1022_A05	90.649		56620136	1014.07
mk1023_A05	91.914		55830671	1014.92
mk1016_A05	93.96		55835701	1016.06
mk1017_A05	96.185		55648201	1017.75
mk1019_A05	96.185		56139365	1020.15
mk1018_A05	96.218		56671811	1022.34
mk1024_A05	97.624		56691985	1023.2
mk1025_A05	99.751		56691900	1023.68
mk1027_A05	101.722		56692056	1023.69
mk1026_A05	102.186		56692084	1023.81
mk1028_A05	102.607		56603284	1025.39
mk1012_A05	107.384		56692036	1026.53
mk954_A05	109.982		56801710	1027.16
mk971_A05	112.484		56692037	1027.68
mk969_A05	112.681		56322854	1029.15
mk1029_A05	118.374		56322804	1029.36
mk1030_A05	118.376		56220592	1030.98
Chromosome A6			56565536	1031.9
mk7395	0		56563483	1033.25
mk7396	1.142		56515057	1034.6
mk7454	8.424		56393180	1035.03
mk7618	13.314		54806763	1043.08
mk7685	15.529		54831564	1044.97
mk7684	15.548		54831522	1047.08
mk7686	15.577		54839413	1049.65
mk1640_A06	16.05		54802358	1051.52
mk1693_A06	17.11		53945945	1054.47
mk1033	19.393		54662164	1056.54
mk7726	21.172		54684309	1057.78
mk7619	21.393		54684324	1057.98
mk1303_A06	21.832		54684382	1058.01
mk1304_A06	21.877		54618986	1061.45
mk1646_A06	22.736		54358207	1063.27
mk1645_A06	22.866		54358146	1063.48
mk7743	23.828		54763436	1066.83
mk1710_A06	23.857		54802551	1070.55
mk1727_A06	24.888		54806870	1072.55
mk1195_A06	25.928		57082670	1077.05
mk1588_A06	26.135		56993295	1078.58
mk2931	26.469		56983149	1079.72
mk1682_A06	27.562		56994958	1080.58
mk1620_A06	29.579		56893456	1082.26
mk7582	31.605		56869377	1083.57
mk1696_A06	32.114		56691564	1086.85
mk1167_A06	32.611		56691603	1086.85
mk7584	33.642		56691644	1087.11
mk7587	33.837		56237680	1089.13
mk7588	33.837		56237704	1089.17
mk7586	33.838		56237849	1089.2
mk1634_A06	34.956		56244189	1091.38
mk1633_A06	34.956		56516069	1092.62
mk1725_A06	36.843		56520449	1094.54
mk1724_A06	37.05		56520646	1094.54
mk1795_A06	38.352		56520471	1095.76
mk1794_A06	38.359		56520631	1095.76
mk1169_A06	38.916		56520455	1095.77
mk7527	40.076		56520610	1095.78
mk781	41.222		56727346	1097.29
mk6658	42.215		56393109	1098.15
mk1694_A06	43.282		56705682	1099.01
mk1753_A06	43.635		56265675	1100.6
mk1714_A06	44.194		56265656	1100.6
mk1715_A06	44.574		56265560	1100.61
mk1649_A06	44.989		56265635	1100.61
mk1655_A06	44.996		55848117	1103.78
mk1650_A06	44.996		57273956	1109.16
mk1651_A06	44.996		57318474	1115.63
mk1652_A06	45.161		57318406	1115.66
mk1654_A06	45.327		57318544	1115.68
mk1653_A06	45.327		57305000	1118.64
mk1647_A06	45.327		57305047	1119.19
mk1656_A06	45.327		57316624	1122.45
mk1648_A06	45.327		57316727	1122.48
mk1582_A06	46.003		57300770	1124.66
mk1032	47.097		54706515	1137.19
mk7594	48.025		54707863	1137.81
mk1779_A06	48.552		54747633	1139.51
mk1780_A06	48.825		54747717	1139.53
mk1872_A06	50.527		54715823	1142.95
mk1962_A06	51.173		54715880	1142.96
mk1757_A06	52.173		54715918	1142.98
mk1749_A06	52.548		54716050	1143.02
mk1681_A06	53.39		54707838	1143.98
mk1700_A06	55.14		54706605	1144.99
mk1767_A06	57.633		54706474	1144.99
mk1731_A06	59.482		55777663	1148.59
mk7590	61.019		55777636	1148.59
mk1670_A06	61.971		55583594	1151.19
mk1590_A06	62.668		55555805	1152.72
mk1305_A06	63.74		55458752	1153.91
mk1306_A06	64.269		55458818	1153.92
mk7671	65.413		56749717	1156.87
mk7670	65.426		55942700	1159.97
mk7669	65.451		55841849	1161.89
mk1630_A06	66.76		55835751	1163.45
mk7435	67.284		55825119	1164.96
mk1709_A06	68.217		57510699	1172.05
mk7627	69.803		57522757	1173.94
mk7650	72.412		57491318	1176.11
mk1096_A06	73.981		57695520	1178.28
mk7585	74.847		57689400	1179.92
mk1624_A06	75.23		57706891	1181.31
mk1676_A06	75.744		57706863	1181.72
mk1678_A06	75.745		57705107	1183.19
mk1677_A06	75.757		57705220	1183.19
mk1783_A06	77.97		57726832	1185.65
mk7674	81.004		57726935	1185.65
mk1626_A06	83.33		57571103	1191.36
mk1617_A06	83.854		59109106	1208.13
mk1295_A06	84.861		59259308	1211.71
mk1170_A06	86.261		59259316	1211.72
mk7713	88.468		59295348	1214.89
mk7714	88.471		60202985	1235
mk7712	88.486		60203083	1235
mk5817	89.516		60216857	1236.81
mk5816	89.711		60209982	1238.94
mk5818	89.887		60192786	1241.51
mk775	90.968		60221147	1243.54
mk1703_A06	91.831		61099042	1258.65
mk1784_A06	93.984		61101123	1261.27
mk1786_A06	93.984		34317961	1330.93
mk1785_A06	93.984
mk5819	95.637
mk7673	97.041
mk1666_A06	98.482
mk1667_A06	98.712
mk1668_A06	98.72
mk7607	100.731
mk7728	102.909
mk1621_A06	103.429
mk7274	103.959
mk1691_A06	104.474
mk7562	105.331
mk7564	105.369
mk7563	105.395
mk1738_A06	106.506
mk1740_A06	106.523
mk1743_A06	106.658
mk7676	107.655
mk2599	109.454
mk2600	109.638
mk2598	109.813
mk1763_A06	113.31
mk7577	116.741
mk1176_A06	118.876
mk1602_A06	119.807
mk7548	120.235
mk7549	120.24
mk7550	120.24
mk1771_A06	121.07
mk1737_A06	121.236
mk1736_A06	121.25
mk1599_A06	122.404
mk1713_A06	123.313
mk1641_A06	123.531
mk1171_A06	124.081
mk5820	124.665
mk5821	124.69
mk7593	126.356
mk1674_A06	127.497
mk1037	128.872
mk1036	129.149
mk1034	129.394
mk1035	129.399
mk7621	130.169
mk1704_A06	130.192
mk7453	130.779
mk7452	130.951
mk1762_A06	132.472
mk7683	133.655
mk7649	135.093
mk1679_A06	137.108
mk7623	137.22
mk1625_A06	137.347
mk1717_A06	138.918
mk1716_A06	139.163
mk7625	140.971
mk1690_A06	141.338
mk1164_A06	141.933
mk7615	143.007
mk1631_A06	143.429
mk1632_A06	143.461
mk1182_A06	145.529
mk1807_A06	147.817
mk1853_A06	149.306
mk1907_A06	150.113
mk1919_A06	151.678
mk1878_A06	153.553
mk7269	155.345
mk7270	155.588
mk1890_A06	156.206
mk7058	156.82
mk1798_A06	157.346
mk1892_A06	158.674
mk1868_A06	159.592
mk4395	161.002
mk4394	161.004
mk1931_A06	163.477
mk1828_A06	164.93
mk4709	165.871
mk4710	165.888
mk1871_A06	166.502
mk1918_A06	166.88
mk1867_A06	169.112
mk1834_A06	171.023
mk1938_A06	172.029
mk1926_A06	172.918
mk1809_A06	174.477
mk1968_A06	176.119
mk1824_A06	177.259
mk1823_A06	177.259
mk1877_A06	178.704
mk1844_A06	179.41
mk1800_A06	180.464
mk1806_A06	181.525
mk1802_A06	183.606
mk1053	185.508
mk1820_A06	186.751
mk1956_A06	188.245
mk1957_A06	188.904
mk1837_A06	190.41
mk1838_A06	190.61
mk1839_A06	191.841
mk4711	192.171
mk1959_A06	192.824
mk1960_A06	192.824
mk7057	193.321
mk1846_A06	193.654
mk1845_A06	193.983
mk1909_A06	194.735
mk1910_A06	194.766
mk1884_A06	196.349
mk1885_A06	196.364
mk4712	197.463
mk1929_A06	198.591
mk1819_A06	200.329
mk1818_A06	200.531
mk1849_A06	201.487
mk1848_A06	201.969
mk1897_A06	203.084
mk1899_A06	203.086
mk1896_A06	203.132
mk1898_A06	203.314
mk1842_A06	203.987
mk1943_A06	204.429
mk1944_A06	204.452
mk1855_A06	205.677
mk1840_A06	206.791
mk1933_A06	207.803
mk1830_A06	207.863
mk1905_A06	208.79
mk1906_A06	208.79
mk1887_A06	209.577
mk1888_A06	209.592
mk1850_A06	210.226
mk1803_A06	211.365
mk1833_A06	212.704
mk1832_A06	212.704
mk1843_A06	214.168
mk1948_A06	214.852
mk1859_A06	215.906
mk1920_A06	217.087
mk1801_A06	218.876
mk1825_A06	219.681
mk1813_A06	220.481
mk1811_A06	220.484
mk1812_A06	220.484
mk1861_A06	221.299
mk1862_A06	221.322
mk1860_A06	221.339
mk1804_A06	221.853
mk1955_A06	223.244
mk1893_A06	224.877
mk1797_A06	225.438
mk1852_A06	226.624
mk1851_A06	226.629
mk1917_A06	227.624
mk1916_A06	227.629
mk1941_A06	228.251
mk1901_A06	229.621
mk1808_A06	230.886
mk1799_A06	231.752
mk1876_A06	232.13
mk1945_A06	232.605
mk1900_A06	234.202
mk1958_A06	236.448
mk1904_A06	238.423
mk1937_A06	239.366
mk1873_A06	239.386
mk1924_A06	240.126
mk1925_A06	240.129
mk1923_A06	240.24
mk1922_A06	240.362
mk1949_A06	240.66
mk1879_A06	242.916
mk1835_A06	245.781
mk1836_A06	245.819
mk7272	247.862
mk7271	248.171
mk1889_A06	250.395
mk1841_A06	251.728
mk1854_A06	251.891
mk1952_A06	252.933
mk1951_A06	252.953
mk1950_A06	252.97
mk1908_A06	253.933
mk7386	254.615
mk1805_A06	255.344
mk1966_A06	255.986
mk1870_A06	256.099
mk1857_A06	256.745
mk1858_A06	256.91
mk1954_A06	258.363
mk1965_A06	259.271
mk1827_A06	259.486
mk1817_A06	260.589
mk1815_A06	260.633
mk1816_A06	260.66
mk1595_A06	262.529
mk1531_A06	262.703
mk1483_A06	263.182
mk1249_A06	263.728
mk1557_A06	264.107
mk6485	264.398
mk1204_A06	264.983
mk783	266.78
mk4701	270.207
mk1101_A06	271.726
mk5143	272.525
mk5857	274.019
mk5858	274.02
mk1547_A06	275.299
mk1546_A06	275.299
mk1232_A06	276.51
mk1222_A06	277.179
mk7329	278.34
mk7327	278.346
mk7328	278.421
mk1572_A06	279.552
mk1570_A06	279.56
mk1571_A06	279.605
mk1407_A06	280.139
mk1449_A06	280.273
mk1364_A06	281.689
mk1365_A06	281.694
mk1363_A06	281.699
mk7718	283.154
mk7717	283.154
mk7716	283.321
mk1225_A06	283.903
mk1381_A06	284.623
mk7485	285.736
mk1498_A06	286.943
mk1499_A06	287.158
mk1500_A06	287.287
mk7507	287.994
mk7508	288.159
mk1478_A06	288.49
mk1338_A06	288.781
mk1140_A06	289.202
mk1139_A06	289.202
mk1280_A06	290.098
mk1279_A06	290.1
mk5822	290.662
mk1251_A06	291.576
mk1334_A06	292.298
mk1333_A06	292.548
mk1311_A06	293.806
mk6492	294.708
mk7320	295.269
mk1159_A06	295.787
mk1158_A06	296.003
mk1488_A06	296.876
mk1487_A06	296.895
mk1490_A06	296.975
mk1226_A06	297.766
mk1486_A06	298.75
mk7708	298.965
mk7707	298.966
mk7706	298.97
mk7709	298.999
mk7705	299.055
mk1408_A06	299.727
mk7278	300.976
mk1376_A06	302.304
mk1207_A06	303.815
mk1471_A06	305.219
mk1470_A06	305.219
mk1223_A06	307.843
mk2934	310.359
mk6486	311.738
mk1481_A06	311.845
mk7526	312.444
mk1476_A06	313.177
mk1323_A06	313.593
mk1219_A06	314.745
mk1265_A06	315.419
mk1264_A06	315.426
mk1589_A06	316.132
mk5827	316.497
mk5826	316.502
mk5829	316.508
mk5828	316.533
mk1350_A06	317.204
mk1318_A06	317.969
mk1317_A06	318.235
mk1319_A06	318.522
mk1320_A06	318.604
mk1539_A06	319.137
mk5849	319.498
mk1426_A06	320.858
mk1425_A06	320.868
mk7319	322.297
mk1410_A06	322.617
mk1411_A06	322.64
mk1151_A06	323.591
mk1153_A06	323.629
mk1152_A06	323.65
mk1379_A06	325.024
mk5834	326.491
mk1415_A06	327.53
mk1149_A06	327.906
mk1150_A06	327.906
mk1302_A06	327.925
mk1272_A06	329.53
mk1502_A06	331.288
mk1389_A06	331.939
mk1259_A06	331.946
mk1390_A06	332.037
mk1308_A06	332.663
mk1554_A06	333.74
mk1556_A06	333.752
mk1553_A06	333.752
mk1555_A06	333.752
mk7298	334.274
mk1361_A06	334.83
mk1340_A06	335.103
mk1341_A06	335.103
mk5850	335.783
mk5851	335.809
mk1312_A06	336.687
mk1576_A06	336.979
mk1579_A06	336.984
mk1574_A06	336.986
mk1577_A06	336.988
mk1578_A06	337.003
mk1575_A06	337.019
mk1384_A06	337.991
mk1235_A06	338.455
mk1409_A06	338.547
mk1383_A06	339.362
mk1230_A06	339.518
mk7723	340.024
mk5843	340.844
mk1286_A06	341.83
mk7297	342.125
mk7296	342.125
mk7295	342.125
mk7279	342.826
mk1512_A06	344.732
mk2282	346.061
mk1429_A06	346.709
mk1336_A06	347.36
mk1337_A06	347.36
mk1260_A06	348.301
mk7326	348.9
mk1342_A06	348.955
mk1455_A06	349.69
mk7434	350.95
mk1261_A06	351.884
mk1434_A06	352.798
mk1201_A06	354.043
mk7640	355.865
mk7639	355.927
mk1573_A06	357.358
mk7321	358.32
mk1122_A06	359.894
mk1454_A06	361.352
mk1521_A06	362.236
mk1215_A06	362.637
mk1214_A06	362.639
mk1309_A06	363.018
mk1147_A06	363.721
mk6489	364.386
mk6488	364.386
mk7310	364.586
mk1227_A06	365.307
mk1552_A06	366.398
mk6487	367.373
mk1462_A06	367.742
mk1143_A06	368.65
mk1290_A06	369.227
mk5837	369.612
mk5836	369.613
mk5835	369.687
mk5838	369.844
mk5848	371.563
mk7479	373.529
mk1258_A06	374.953
mk1130_A06	375.368
mk7304	376.714
mk7308	376.932
mk7307	377.189
mk7305	377.202
mk7309	377.204
mk7306	377.209
mk1444_A06	378.423
mk1445_A06	378.434
mk1362_A06	378.714
mk1472_A06	379.062
mk1335_A06	379.501
mk1509_A06	380.651
mk1508_A06	380.699
mk1489_A06	382.049
mk5840	382.13
mk1421_A06	383.803
mk1419_A06	383.902
mk1418_A06	383.966
mk1424_A06	384.154
mk7316	385.301
mk7317	385.529
mk7318	385.562
mk2807	387.109
mk1266_A06	387.427
mk1330_A06	387.693
mk1155_A06	388.473
mk1154_A06	388.713
mk7294	390.136
mk7293	390.354
mk1220_A06	391.455
mk3198	391.599
mk7325	392.19
mk1187_A06	392.888
mk1120_A06	394.167
mk7311	395.052
mk1427_A06	396.282
mk1324_A06	397.503
mk1316_A06	399.716
mk1387_A06	401.792
mk1388_A06	401.792
mk1385_A06	401.988
mk1386_A06	402.197
mk4	402.729
mk7303	403.65
mk4390	404.457
mk1289_A06	405.101
mk1495_A06	405.526
mk1494_A06	405.526
mk1439_A06	406.786
mk1440_A06	406.794
mk1438_A06	406.834
mk1593_A06	408.311
mk1254_A06	409.437
mk1436_A06	409.838
mk1433_A06	410.109
mk1417_A06	411.152
mk1437_A06	411.737
mk5845	412.262
mk1284_A06	414.013
mk5846	415.58
mk1413_A06	416.008
mk7725	417.894
mk1146_A06	419.232
mk1127_A06	419.873
mk1126_A06	420.12
mk1527_A06	421.612
mk1339_A06	422.835
mk7634	423.946
mk6490	424.559
mk5856	425.603
mk1231_A06	427.053
mk5852	428.093
mk1358_A06	428.557
mk1357_A06	428.653
mk1584_A06	430.125
mk7322	431.238
mk1528_A06	431.976
mk1529_A06	432.252
mk5861	433.115
mk5859	433.164
mk5860	433.172
mk1394_A06	434.331
mk1393_A06	434.334
mk1395_A06	434.349
mk1482_A06	435.359
mk1136_A06	436.388
mk1137_A06	436.388
mk1568_A06	438.006
mk1567_A06	438.008
mk1566_A06	438.13
mk1565_A06	438.211
mk1485_A06	439.066
mk1561_A06	439.527
mk1135_A06	439.751
mk1133_A06	439.79
mk1134_A06	439.911
mk4391	440.549
mk4392	440.714
mk2278	441.012
mk1218_A06	441.845
mk1138_A06	443.063
mk7506	444.104
mk4393	444.952
mk1313_A06	446.033
mk1314_A06	446.086
mk2933	448.444
mk1216_A06	450.458
mk1217_A06	450.861
mk1432_A06	453.229
mk5847	453.647
mk1191_A06	454.243
mk7273	455.288
mk1190_A06	455.963
mk4807	456.517
mk4808	456.577
mk1228_A06	457.33
mk1274_A06	458.167
mk1247_A06	458.659
mk1276_A06	458.753
mk1491_A06	459.481
mk1492_A06	459.496
mk1493_A06	459.519
mk5854	460.044
mk7631	460.353
mk7629	460.416
mk7630	460.903
mk7632	461.379
mk1446_A06	462.512
mk1447_A06	462.837
mk1448_A06	462.867
mk5823	464.339
mk2284	465.342
mk1594_A06	465.9
mk1199_A06	466.514
mk1252_A06	466.988
mk1203_A06	467.464
mk1299_A06	469.164
mk1298_A06	469.444
mk1297_A06	469.447
mk1174_A06	471.187
mk6479	472.037
mk6481	472.037
mk6480	472.037
mk1542_A06	472.534
mk1541_A06	472.534
mk1543_A06	472.574
mk4381	473.534
mk4382	473.534
mk4383	473.534
mk4384	473.744
mk1343_A06	475.598
mk1549_A06	476.685
mk1548_A06	477.025
mk1277_A06	477.723
mk1278_A06	477.779
mk1296_A06	479.076
mk1569_A06	479.948
mk1430_A06	480.794
mk1431_A06	481.12
mk1443_A06	482.541
mk7302	483.445
mk1189_A06	484.029
mk5842	484.517
mk5841	484.55
mk1359_A06	485.273
mk1356_A06	485.326
mk1452_A06	486.106
mk1450_A06	486.114
mk1453_A06	486.365
mk1360_A06	487.082
mk4385	488.208
mk4386	488.392
mk7291	489.388
mk7292	489.883
mk1188_A06	491.999
mk7431	494.337
mk7430	494.337
mk1581_A06	495.677
mk1202_A06	497.356
mk1380_A06	498.063
mk5825	498.19
mk1351_A06	498.201
mk1123_A06	498.854
mk1124_A06	498.854
mk1125_A06	498.854
mk1544_A06	501.064
mk1545_A06	501.234
mk1397_A06	503.2
mk1550_A06	504.166
mk7462	504.345
mk1253_A06	505.387
mk4700	506.375
mk1148_A06	508.298
mk1354_A06	510.815
mk1474_A06	511.167
mk1473_A06	511.332
mk7402	512.003
mk5824	513.256
mk1268_A06	514.91
mk1270_A06	515.351
mk1271_A06	515.427
mk1269_A06	515.516
mk1118_A06	516.338
mk1428_A06	516.558
mk1461_A06	517.091
mk1344_A06	517.547
mk1288_A06	518.51
mk7724	519.019
mk1469_A06	519.463
mk1263_A06	520.411
mk1262_A06	520.518
mk1412_A06	521.206
mk7487	521.871
mk1129_A06	523.312
mk7722	524.332
mk3	524.574
mk1121_A06	525.317
mk7341	526.606
mk1283_A06	527.345
mk1282_A06	527.349
mk1441_A06	527.68
mk7312	528.445
mk1501_A06	529.593
mk1368_A06	529.936
mk1370_A06	530.473
mk1371_A06	530.534
mk1373_A06	530.534
mk1372_A06	530.534
mk1255_A06	531.813
mk7343	532.857
mk1242_A06	534.554
mk1241_A06	534.554
mk1243_A06	534.554
mk1347_A06	535.663
mk1185_A06	536.771
mk1186_A06	536.774
mk1156_A06	537.891
mk1930_A06	540.629
mk1821_A06	541.435
mk1810_A06	542.352
mk4713	543.452
mk1886_A06	544.274
mk1946_A06	545.035
mk1942_A06	545.154
mk1964_A06	545.703
mk1963_A06	545.707
mk1940_A06	546.309
mk1875_A06	546.722
mk1936_A06	547.461
mk1935_A06	547.478
mk1891_A06	547.695
mk1856_A06	548.306
mk7056	548.803
mk1874_A06	549.025
mk1967_A06	549.419
mk1894_A06	550.296
mk1953_A06	550.762
mk1895_A06	551.181
mk1961_A06	552.281
mk1902_A06	553.602
mk1903_A06	553.658
mk1914_A06	554.93
mk1913_A06	554.991
mk1915_A06	555.045
mk1911_A06	555.116
mk1912_A06	555.163
mk1829_A06	555.936
mk1814_A06	557.04
mk1947_A06	558.15
mk1921_A06	559.369
mk1831_A06	560.122
mk1822_A06	560.169
mk1932_A06	560.563
mk1869_A06	560.899
mk1881_A06	561.141
mk1880_A06	561.64
mk1882_A06	562.44
mk1927_A06	563.145
mk1928_A06	563.31
mk1939_A06	563.777
mk1883_A06	565.036
mk1826_A06	566.666
mk1866_A06	568.51
mk1864_A06	568.516
mk1865_A06	568.516
mk1863_A06	568.518
mk1934_A06	569.459
mk1847_A06	570.5
mk7486	573.266
mk1141_A06	575.671
mk1142_A06	575.683
mk7275	576.867
mk1198_A06	577.843
mk7710	578.461
mk1300_A06	578.497
mk7323	578.851
mk3199	581.049
mk1293_A06	582.78
mk1307_A06	584.239
mk7403	586.019
mk7657	587.237
mk2030	587.255
mk1292_A06	587.664
mk1291_A06	587.672
mk1193_A06	589.592
mk1192_A06	589.593
mk1598_A06	592.01
mk2932	593.788
mk1735_A06	593.849
mk7620	594.31
mk1643_A06	594.543
mk7569	594.812
mk7568	595.303
mk1684_A06	595.968
mk1683_A06	595.968
mk7624	596.389
mk7547	597.681
mk1758_A06	599.183
mk1194_A06	601.845
mk782	604.021
mk1166_A06	605.044
mk1224_A06	606.264
mk1196_A06	607.488
mk1132_A06	608.047
mk1131_A06	608.56
mk1484_A06	609.838
mk5833	610.313
mk1229_A06	611.274
mk1285_A06	612.23
mk7633	613.58
mk1236_A06	614.681
mk1110_A06	615.401
mk1562_A06	616.139
mk1563_A06	616.139
mk1564_A06	616.139
mk1326_A06	616.9
mk1327_A06	616.905
mk1329_A06	616.907
mk1328_A06	616.924
mk1325_A06	616.938
mk1401_A06	618.31
mk1416_A06	618.863
mk1420_A06	619.969
mk1422_A06	619.977
mk1423_A06	620.172
mk1119_A06	621.092
mk1369_A06	622.146
mk1160_A06	623.988
mk1273_A06	625.981
mk1399_A06	626.866
mk1398_A06	626.866
mk1400_A06	626.866
mk1144_A06	627.417
mk1145_A06	627.679
mk1537_A06	628.588
mk1392_A06	629.672
mk1391_A06	629.674
mk6482	630.576
mk6483	630.601
mk6484	630.603
mk7290	631.436
mk6476	632.683
mk6477	632.691
mk7315	633.25
mk7314	633.25
mk7313	633.252
mk1583_A06	634.252
mk1540_A06	634.997
mk1591_A06	635.25
mk1248_A06	635.694
mk1459_A06	636.844
mk1460_A06	636.851
mk1467_A06	638.155
mk1468_A06	638.174
mk1466_A06	638.191
mk1465_A06	638.198
mk1352_A06	639.434
mk1353_A06	639.434
mk2283	640.145
mk1405_A06	640.89
mk1404_A06	640.941
mk1406_A06	641.467
mk1514_A06	642.351
mk1513_A06	642.42
mk1475_A06	643.006
mk1587_A06	643.771
mk1585_A06	643.806
mk1586_A06	643.807
mk1560_A06	644.37
mk5832	644.934
mk5830	644.934
mk5831	644.934
mk1496_A06	645.677
mk1221_A06	646.431
mk7299	647.469
mk1234_A06	647.834
mk1208_A06	648.43
mk1332_A06	648.972
mk1331_A06	648.985
mk1157_A06	649.747
mk1477_A06	650.624
mk1245_A06	651.158
mk1244_A06	651.163
mk1246_A06	651.175
mk1348_A06	651.97
mk1536_A06	652.581
mk1534_A06	652.809
mk1535_A06	652.822
mk1349_A06	653.44
mk1374_A06	654.364
mk1375_A06	654.371
mk1355_A06	655.037
mk7511	656.186
mk7510	656.437
mk7509	656.65
mk1213_A06	658.199
mk1520_A06	659.768
mk1517_A06	659.783
mk1515_A06	659.783
mk1518_A06	659.783
mk1516_A06	659.875
mk1519_A06	659.948
mk1321_A06	661.348
mk1322_A06	661.411
mk1257_A06	662.423
mk1256_A06	662.439
mk1128_A06	663.271
mk1287_A06	663.687
mk1458_A06	665.316
mk7300	666.803
mk1558_A06	667.181
mk1559_A06	667.192
mk1451_A06	667.924
mk1396_A06	668.838
mk7727	669.64
mk1505_A06	670.321
mk1504_A06	670.45
mk1503_A06	670.476
mk7433	670.822
mk1506_A06	671.097
mk6478	671.716
mk1250_A06	672.537
mk5839	673.36
mk1205_A06	673.839
mk5855	673.937
mk1165_A06	674.626
mk1538_A06	675.586
mk1382_A06	676.035
mk1497_A06	676.32
mk7721	676.889
mk1345_A06	677.518
mk1346_A06	677.523
mk1163_A06	677.903
mk1367_A06	679.043
mk1161_A06	679.948
mk5844	680.79
mk7139	681.497
mk1532_A06	682.945
mk1533_A06	683.018
mk1463_A06	683.292
mk1442_A06	683.985
mk1464_A06	684.685
mk1507_A06	684.877
mk1172_A06	685.027
mk1479_A06	685.431
mk1173_A06	685.646
mk1402_A06	686.344
mk1403_A06	686.351
mk7324	688.266
mk4389	689.349
mk4388	689.561
mk4387	689.566
mk1523_A06	691.621
mk1510_A06	693.166
mk1526_A06	694.897
mk1524_A06	694.897
mk1525_A06	694.897
mk1457_A06	696.065
mk1456_A06	696.065
mk7429	696.964
mk1237_A06	697.395
mk1240_A06	697.4
mk1239_A06	697.41
mk1238_A06	697.471
mk1435_A06	698.295
mk1209_A06	698.772
mk1210_A06	698.772
mk1211_A06	698.776
mk1212_A06	698.781
mk1511_A06	700.252
mk1530_A06	701.468
mk1233_A06	701.863
mk7493	702.67
mk1177_A06	703.082
mk6491	703.648
mk1315_A06	704.514
mk1522_A06	705.591
mk1178_A06	706.843
mk1414_A06	707.368
mk1366_A06	708.16
mk5853	708.506
mk1267_A06	708.984
mk1480_A06	709.141
mk1275_A06	709.469
mk1377_A06	713.944
Chromosome A7
mk2229_A07	0
mk7693	2.184
mk2174_A07	8.063
mk2167_A07	9.176
mk2166_A07	9.176
mk2171_A07	10.103
mk7135	11.291
mk5476	12.567
mk2173_A07	13.477
mk2170_A07	14.243
mk2169_A07	14.246
mk2168_A07	14.851
mk2172_A07	16.551
mk2164_A07	18.03
mk2165_A07	19.173
mk5475	21.423
mk2157_A07	24.655
mk7729	28.186
mk7495	32.275
mk7651	35.537
mk2228_A07	37.359
mk7494	38.452
mk7652	39.332
mk7280	42.28
mk2192_A07	45.173
mk2202_A07	47.059
mk2159_A07	48.985
mk2188_A07	52.37
mk566	54.915
mk7464	56.493
mk2221_A07	57.943
mk7465	59.704
mk2214_A07	60.792
mk2191_A07	60.865
mk3943	63.002
mk2179_A07	65.208
mk2186_A07	67.008
mk2185_A07	67.008
mk2190_A07	68.449
mk2189_A07	68.464
mk2205_A07	69.017
mk2215_A07	70.521
mk2217_A07	70.521
mk2216_A07	70.524
mk2213_A07	72.24
mk2211_A07	72.342
mk2212_A07	72.635
mk2187_A07	73.301
mk2196_A07	74.197
mk2197_A07	74.251
mk2200_A07	75.364
mk2201_A07	75.364
mk2203_A07	76.455
mk2227_A07	78.65
mk2182_A07	80.927
mk2224_A07	81.762
mk2222_A07	82.048
mk2223_A07	82.401
mk2199_A07	82.785
mk2209_A07	83.418
mk2208_A07	83.433
mk2219_A07	84.915
mk2220_A07	84.93
mk2218_A07	84.935
mk7514	86.47
mk2808	88.368
mk7730	89.791
mk563	91.071
mk2195_A07	92.513
mk2177_A07	93.854
mk2193_A07	94.711
mk2178_A07	95.117
mk2285	96.028
mk2206_A07	97.052
mk5	98.16
mk2210_A07	99.638
mk564	101.221
mk565	101.244
mk2207_A07	102.692
mk7642	104.497
mk2198_A07	106.103
mk2194_A07	107.889
mk2810	109.1
mk2809	109.1
mk2286	109.797
mk7466	110.776
mk2225_A07	112.305
mk2226_A07	112.484
mk2181_A07	114.787
mk2204_A07	116.072
mk3944	117.802
mk3945	117.803
mk2183_A07	119.021
mk2184_A07	119.024
mk2180_A07	119.715
mk2175_A07	120.43
mk2176_A07	120.44
mk2163_A07	123.048
mk2160_A07	125.439
mk2161_A07	125.467
mk2158_A07	126.351
mk2162_A07	127.847
mk2155_A07	131.882
mk2156_A07	133.58
mk2153_A07	140.894
mk2154_A07	145.713
mk2152_A07	149.505
mk2151_A07	149.505
mk2150_A07	154.519
mk2147_A07	164.05
mk2148_A07	164.05
mk2149_A07	167.076
mk7636	174.538
mk2037	176.853
mk2120_A07	182.292
mk2141_A07	183.171
mk2142_A07	183.73
mk2139_A07	185.263
mk2140_A07	186.23
mk2135_A07	186.561
mk2137_A07	186.561
mk2136_A07	186.566
mk2146_A07	187.579
mk2129_A07	189.136
mk2124_A07	190.97
mk2123_A07	192.518
mk2132_A07	194.842
mk2145_A07	196.755
mk2144_A07	196.975
mk2143_A07	197.194
mk2131_A07	198.941
mk2130_A07	198.959
mk2128_A07	200.663
mk2125_A07	200.663
mk2126_A07	200.664
mk2127_A07	200.666
mk2138_A07	202.17
mk2114_A07	203.857
mk2116_A07	203.858
mk2115_A07	203.858
mk2122_A07	205.627
mk2119_A07	207.315
mk2118_A07	207.315
mk2133_A07	208.383
mk2134_A07	208.401
mk2121_A07	209.625
mk2117_A07	212.448
Chromosome A8
mk3946	0
mk2320_A08	3.291
mk2321_A08	3.291
mk2322_A08	3.456
mk2328_A08	5.659
mk2323_A08	6.715
mk2327_A08	7.324
mk2326_A08	8.339
mk2324_A08	8.37
mk2325_A08	8.4
mk2329_A08	9.879
mk2333_A08	12.357
mk2331_A08	14.101
mk2330_A08	14.103
mk2332_A08	15.921
mk2335_A08	20.968
mk2336_A08	20.97
mk2337_A08	20.97
mk2334_A08	22.844
mk2341_A08	24.245
mk2340_A08	24.357
mk2338_A08	24.519
mk2339_A08	24.521
mk2343_A08	25.145
mk2344_A08	25.147
mk2342_A08	25.148
mk2345_A08	26.214
mk2346_A08	28.154
mk2360_A08	31.893
mk2359_A08	31.896
mk2361_A08	31.896
mk2363_A08	33.625
mk2364_A08	34.858
mk2365_A08	35.246
mk2356_A08	37.28
mk2362_A08	39.318
mk2366_A08	40.066
mk2352_A08	41.609
mk2353_A08	41.837
mk2358_A08	43.872
mk2354_A08	45.628
mk2357_A08	47.458
mk2349_A08	49.573
mk2350_A08	49.6
mk2351_A08	49.621
mk2355_A08	51.872
mk2347_A08	54.738
mk2348_A08	57.894
Chromosome A9
mk2464_A09	0
mk2465_A09	1.282
mk2463_A09	2.079
mk2466_A09	3.19
mk7437	7.275
mk7438	9.612
mk2462_A09	11.395
mk2473_A09	13.699
mk2468_A09	13.921
mk2477_A09	16.833
mk2475_A09	19.425
mk2476_A09	21.043
mk2467_A09	28.889
mk2471_A09	31.459
mk2472_A09	33.627
mk2474_A09	34.752
mk2469_A09	36.054
mk797	43.582
mk2470_A09	49.159
mk2494_A09	58.144
mk2508_A09	59.475
mk2490_A09	60.859
mk2504_A09	62.408
mk2491_A09	63.502
mk2498_A09	64.901
mk2518_A09	65.818
mk2506_A09	66.223
mk2509_A09	66.697
mk2511_A09	66.77
mk2513_A09	66.879
mk2512_A09	67.054
mk2510_A09	67.054
mk2497_A09	69.236
mk2496_A09	71.531
mk2495_A09	71.532
mk2519_A09	72.625
mk2489_A09	72.906
mk2517_A09	73.309
mk2502_A09	73.698
mk2507_A09	74.091
mk2493_A09	74.523
mk2488_A09	75.52
mk2487_A09	76.746
mk2499_A09	78.545
mk2500_A09	78.81
mk2505_A09	80.173
mk2501_A09	81.442
mk2514_A09	82.162
mk2515_A09	82.193
mk2516_A09	82.507
mk2485_A09	83.624
mk2492_A09	84.803
mk2486_A09	85.656
mk2478_A09	88.343
mk2479_A09	88.832
mk2480_A09	90.696
mk2482_A09	90.7
mk2481_A09	90.703
mk2483_A09	92.022
mk2484_A09	93.014
mk2521_A09	94.709
mk2522_A09	95.442
mk2503_A09	96.795
mk2520_A09	99.026
Chromosome A10
mk2405	0
mk2727_A10	3.101
mk2715_A10	9.302
mk2713_A10	14.458
mk2714_A10	14.651
mk2712_A10	16.703
mk2723_A10	22.142
mk2717_A10	23.671
mk2716_A10	23.673
mk2722_A10	25.082
mk2603	26.542
mk2605	28.179
mk2604	28.184
mk2606	28.184
mk2726_A10	32.231
mk7425	33.042
mk2724_A10	33.857
mk2725_A10	34.286
mk7424	35.846
mk7423	35.846
mk2396	43.717
mk2395	43.72
mk2711_A10	45.825
mk2710_A10	48.775
mk2392	51.618
mk2391	51.851
mk2394	53.398
mk2393	53.426
mk2397	55.679
mk2399	56.797
mk2398	56.797
mk2686_A10	59.471
mk2699_A10	60.332
mk2698_A10	60.386
mk2700_A10	61.711
mk2704_A10	62.379
mk2691_A10	64.026
mk2690_A10	64.026
mk2692_A10	64.034
mk2689_A10	66.42
mk2701_A10	67.038
mk2702_A10	67.056
mk2703_A10	67.056
mk2693_A10	68.491
mk2697_A10	70.261
mk2688_A10	71.607
mk2687_A10	72.076
mk2696_A10	73.782
mk2694_A10	73.798
mk2695_A10	74.015
mk2707_A10	77.358
mk2706_A10	77.365
mk2709_A10	79.587
mk2708_A10	79.605
mk6945	81.111
mk6946	81.113
mk2705_A10	83.716
mk2675_A10	91.339
mk2672_A10	95.496
mk2673_A10	99.933
mk2665_A10	102.288
mk2664_A10	102.47
mk2663_A10	103.686
mk2669_A10	104.73
mk2667_A10	105.765
mk2670_A10	107.622
mk2671_A10	107.622
mk2668_A10	109.588
mk2674_A10	112.433
mk2666_A10	115.026
mk2661_A10	120.316
Chromosome A11
mk2858_A11	0
mk2859_A11	6.742
mk5864	13.446
mk2935	14.67
mk2893_A11	15.933
mk2886_A11	17.08
mk2878_A11	18.067
mk2875_A11	18.098
mk2876_A11	18.098
mk2877_A11	18.111
mk2884_A11	19.327
mk2814	20.886
mk2936	23.116
mk2882_A11	26.056
mk2880_A11	28.98
mk2889_A11	31
mk2887_A11	32.25
mk2896_A11	33.25
mk2885_A11	34.427
mk3947	36.075
mk2894_A11	38.364
mk2812	39.44
mk2879_A11	41.08
mk2892_A11	43.392
mk2888_A11	44.479
mk2883_A11	45.889
mk2890_A11	47.461
mk2881_A11	48.721
mk2874_A11	49.991
mk2811	51.151
mk2813	53.273
mk2895_A11	55.059
mk2891_A11	57.888
[truncated: 3,074 more rows]

## Sheet: Chi-squere
MapPosition	Locus	a	h	b	-	c	Df	Signif.
110.39	2079138	0	12	273	18	762.03	2	*******
110.392	2096053	0	6	226	71	648.93	2	*******
111.008	2096180	0	7	230	66	656.24	2	*******
110.364	2096259	0	5	223	75	644.66	2	*******
91.294	2521692	2	17	207	77	535.02	2	*******
96.025	2935244	1	25	231	46	578.4	2	*******
95.843	2935254	1	26	235	41	586.31	2	*******
95.49	2935260	1	25	238	39	598.99	2	*******
95.274	2935292	1	20	235	47	610.03	2	*******
96.03	2935296	1	20	236	46	612.99	2	*******
93.927	2955265	1	19	274	9	729.91	2	*******
93.43	2956832	1	19	266	17	706.13	2	*******
93.43	2956874	1	19	263	20	697.22	2	*******
279.031	3057769	75	127	62	39	1.66	2	-
285.034	3151886	81	92	42	88	18.62	2	*******
284.686	3151887	82	91	42	88	19.95	2	*******
284.947	3151899	78	91	44	90	15.37	2	******
284.236	3151909	81	91	45	86	17.59	2	******
284.998	3151915	78	93	46	86	13.87	2	*****
283.462	3151931	82	91	46	84	18.09	2	******
283.286	3151933	80	90	44	89	17.51	2	******
284.803	3151970	78	93	43	89	15.11	2	*****
284.072	3152006	81	134	45	43	10.22	2	***
283.319	3152034	81	90	45	87	18	2	******
284.538	3152041	81	90	44	88	18.43	2	*******
284.981	3152057	81	91	43	88	18.5	2	*******
283.814	3152070	81	91	45	86	17.59	2	******
283.186	3152077	80	91	45	87	16.69	2	******
284.396	3152084	79	91	45	88	15.82	2	******
285.075	3152086	80	91	45	87	16.69	2	******
283.212	3152087	83	91	44	85	19.9	2	*******
283.065	3152108	80	91	44	88	17.12	2	******
285.138	3152109	81	91	44	87	18.03	2	******
280.753	3277824	80	108	49	66	9.97	2	***
280.406	3277895	81	140	49	33	7.96	2	**
280.404	3277937	80	138	49	36	7.5	2	**
280.692	3278018	81	108	49	65	10.64	2	****
289.763	3563873	90	129	50	34	12.35	2	****
292.996	3593715	68	124	63	48	0.39	2	-
293.425	3593729	69	94	64	76	6.92	2	**
293.534	3593732	66	94	66	77	6.39	2	**
302.525	4449363	91	131	46	35	15.25	2	******
302.525	4449414	92	135	46	30	15.53	2	******
306.135	4454061	73	113	54	63	3.82	2	-
306.135	4454148	73	112	57	61	3.45	2	-
250.124	4466415	74	142	54	33	3.69	2	-
250.121	4466471	73	123	53	54	3.25	2	-
266.166	4489933	71	125	83	24	4.05	2	-
259.481	4490755	58	124	85	36	6.81	2	**
329.601	4532092	85	140	62	16	3.86	2	-
329.601	4532137	85	150	64	4	2.95	2	-
329.601	4532218	85	140	64	14	3.33	2	-
251.488	4547807	88	149	62	4	4.53	2	-
236.933	4588376	24	184	64	31	45.65	2	*******
316.267	4588455	84	181	27	11	39.03	2	*******
324.097	4596875	78	122	53	50	5.26	2	*
271.75	4599073	75	132	59	37	1.94	2	-
271.748	4599175	74	103	59	67	5.72	2	*
326.708	4731654	71	107	53	72	4.06	2	-
253.656	4732567	72	125	47	59	5.27	2	*
328.419	4761518	79	137	57	30	3.55	2	-
351.341	5006954	88	111	46	58	16.56	2	******
353.753	5080969	97	140	53	13	13.7	2	****
356.133	5237242	88	105	48	62	17.27	2	******
348.426	5283313	88	123	56	36	9.32	2	***
348.42	5283484	88	123	57	35	8.98	2	**
357.92	5285914	94	135	53	21	12.43	2	****
361.412	5311061	82	100	50	71	13.24	2	****
361.402	5311222	82	99	52	70	12.98	2	****
347.667	5316982	80	114	52	57	7.69	2	**
359.168	5377618	92	131	52	28	12.25	2	****
342.421	5384043	81	131	53	38	5.95	2	*
346.473	5385397	77	108	49	69	8.09	2	**
345.231	5388149	97	130	55	21	14.23	2	*****
383.608	5706419	93	95	36	79	34.17	2	*******
376.935	5802332	84	99	32	88	26.5	2	*******
376.352	5802447	85	98	30	90	29.76	2	*******
376.654	5802475	85	98	32	88	27.81	2	*******
395.136	5873821	106	143	40	14	30.18	2	*******
373.985	5887414	92	85	36	90	38.13	2	*******
380.114	5905500	95	98	39	71	32.62	2	*******
379.465	5905533	97	130	41	35	23.64	2	*******
379.472	5905562	97	129	41	36	23.79	2	*******
386.986	5926691	105	110	36	52	41.76	2	*******
387.269	5926794	106	136	35	26	36.49	2	*******
387.318	5926798	105	136	34	28	36.69	2	*******
387.492	5926843	104	110	34	55	42.68	2	*******
370.35	5954827	93	98	38	74	31.17	2	*******
368.675	6014202	98	101	35	69	38.3	2	*******
368.415	6014380	97	100	34	72	38.52	2	*******
368.693	6014410	99	102	35	67	39.05	2	*******
391.293	6023616	112	139	40	12	36.21	2	*******
391.293	6023764	112	139	39	13	37.25	2	*******
391.293	6023775	112	139	40	12	36.21	2	*******
372.503	6056742	88	93	36	86	29.35	2	*******
385.844	6056815	87	130	36	50	20.75	2	*******
389.455	6079273	104	109	41	49	36.35	2	*******
389.455	6079301	103	110	41	49	34.82	2	*******
389.454	6079336	104	110	40	49	36.8	2	*******
389.454	6079356	103	110	41	49	34.82	2	*******
392.735	6101695	77	128	38	60	13.21	2	****
393.062	6101744	78	99	36	90	17.62	2	******
390.739	6151746	109	123	40	31	37.49	2	*******
399.725	6220684	105	141	41	16	28.63	2	*******
84.35	6302638	2	32	253	16	612.3	2	*******
88.135	6318294	2	29	257	15	635.24	2	*******
88.135	6318303	2	29	259	13	641.11	2	*******
88.135	6318402	2	26	257	18	646.8	2	*******
88.111	6318427	2	26	256	19	643.86	2	*******
87.496	6354916	3	19	250	31	649.9	2	*******
405.584	6659308	90	108	37	68	25.44	2	*******
405.579	6659310	90	108	37	68	25.44	2	*******
405.587	6659331	90	108	36	69	26.31	2	*******
405.349	6659334	87	109	37	70	22.42	2	*******
405.59	6659530	91	107	37	68	26.69	2	*******
402.854	6698093	106	100	31	66	53.24	2	*******
397.83	6746346	86	95	35	87	27.21	2	*******
85.696	8691500	2	22	240	39	612.45	2	*******
85.997	8760416	1	26	252	24	636.31	2	*******
418.06	9063083	89	102	47	65	19.68	2	*******
418.706	9063196	89	99	48	67	20.36	2	*******
421.096	9180604	90	131	52	30	11.02	2	****
425.355	9402059	100	139	49	15	18.41	2	******
423.368	9416398	100	130	51	22	18.66	2	*******
423.564	9416521	99	131	53	20	16.51	2	******
427.214	9446026	89	107	51	56	16.1	2	******
446.543	9531049	102	121	48	32	24.62	2	*******
431.975	9558545	90	81	41	91	34.44	2	*******
439.097	9570456	102	127	45	29	25.18	2	*******
439.095	9570467	102	127	45	29	25.18	2	*******
439.097	9570478	101	127	45	30	24.3	2	*******
438.476	9570535	105	99	45	54	39.36	2	*******
438.375	9570549	100	99	45	59	33.47	2	*******
438.752	9570561	99	99	45	60	32.33	2	*******
438.26	9570569	101	99	45	58	34.62	2	*******
440.7	9574630	100	115	50	38	23.49	2	*******
440.7	9574779	99	116	49	39	22.82	2	*******
436.225	9580573	100	83	44	76	44.02	2	*******
435.528	9580601	98	85	44	76	40	2	*******
435.777	9580607	96	85	43	79	38.1	2	*******
435.693	9580624	102	84	44	73	45.97	2	*******
436.022	9580655	97	85	45	76	38.14	2	*******
436.707	9580657	99	85	42	77	42.63	2	*******
437.236	9580679	92	114	44	53	20.37	2	*******
435.911	9580751	97	85	43	78	39.36	2	*******
436.133	9580752	96	85	43	79	38.1	2	*******
436.941	9580781	98	85	44	76	40	2	*******
436.495	9580805	97	85	42	79	40.03	2	*******
439.981	9595921	88	91	47	77	23.44	2	*******
441.051	9595932	89	90	48	76	24.54	2	*******
440.134	9596023	81	89	49	84	17.03	2	******
444.94	9615173	109	132	46	16	29.5	2	*******
444.036	9615202	107	141	49	6	23.41	2	*******
433.879	9645343	97	100	45	61	29.64	2	*******
442.571	9699480	89	107	47	60	17.98	2	******
459.572	9764654	94	121	57	31	13.38	2	****
457.208	9778229	88	91	49	75	22.62	2	*******
457.205	9778296	89	91	49	74	23.62	2	*******
454.086	9778645	87	82	46	88	27.73	2	*******
118.084	10152247	0	16	257	30	696.63	2	*******
80.833	13923916	1	30	249	23	612.17	2	*******
75.38	14773409	1	39	223	40	504.92	2	*******
489.666	17399299	62	150	77	14	1.98	2	-
489.038	17407200	63	147	77	16	1.54	2	-
506.798	17497415	56	136	75	36	2.8	2	-
500.436	17518979	46	135	61	61	5.1	2	*
505.017	17561286	61	153	69	20	2.32	2	-
488.474	17561793	61	121	63	58	0.07	2	-
502.955	17611231	54	129	67	53	1.61	2	-
498.484	17728116	54	114	67	68	1.65	2	-
518.074	17756478	57	144	71	31	2.38	2	-
519.956	17760016	42	121	49	91	4.71	2	*
513.272	17773623	60	105	58	80	0.79	2	-
515.616	17893319	57	112	74	60	3.86	2	-
515.604	17893550	55	112	74	62	4.2	2	-
491.32	17893706	58	121	69	55	1.12	2	-
495.251	17915774	50	105	59	89	0.83	2	-
495.32	17915846	53	108	59	83	0.4	2	-
492.055	17964926	60	134	73	36	1.27	2	-
492.614	17970217	56	142	80	25	4.27	2	-
511.395	17985875	66	127	72	38	0.73	2	-
508.655	18001976	63	151	79	10	2.02	2	-
510.078	18011851	54	102	64	83	2.07	2	-
493.03	18025659	62	145	77	19	1.71	2	-
493.731	18031605	51	140	61	51	3.9	2	-
497.029	18058748	58	123	72	50	1.74	2	-
522.321	18095401	62	143	78	20	1.84	2	-
522.323	18095415	62	143	77	21	1.65	2	-
523.353	18128386	60	152	76	15	2.67	2	-
524.571	18215722	65	138	83	17	2.62	2	-
531.754	18273161	58	126	72	47	1.59	2	-
550.082	18278226	57	132	71	43	1.57	2	-
546.41	18306652	48	118	56	81	1.46	2	-
534.472	18311108	55	144	74	30	3.47	2	-
550.976	18321500	65	145	81	12	1.76	2	-
533.051	18321763	63	132	80	28	2.54	2	-
549.533	18328518	60	125	77	41	2.76	2	-
557.555	18333835	59	106	67	71	2.28	2	-
543.36	18391878	56	121	58	68	0.24	2	-
543.36	18391942	56	122	58	67	0.31	2	-
548.143	18396103	53	103	70	77	4.33	2	-
540.443	18399959	60	120	79	44	4.18	2	-
535.701	18401596	61	133	77	32	1.98	2	-
530.524	18438492	64	147	81	11	1.99	2	-
527.73	18452263	49	108	60	86	1.12	2	-
552.852	18491053	62	129	82	30	3.75	2	-
553.003	18491084	62	127	79	35	2.89	2	-
552.751	18491137	62	148	82	11	2.79	2	-
552.747	18491172	62	129	82	30	3.75	2	-
552.976	18491215	63	128	82	30	3.7	2	-
536.465	18495718	60	140	76	27	1.91	2	-
561.619	18499660	58	96	69	80	5.39	2	*
561.331	18499773	62	136	69	36	0.46	2	-
554.682	18537034	63	150	75	15	1.5	2	-
554.884	18537088	63	130	76	34	1.56	2	-
120.444	21571858	0	9	216	78	605.16	2	*******
591.766	21707527	51	132	69	51	3.14	2	-
572.492	21750418	64	117	71	51	1.67	2	-
577.896	21787726	69	103	73	58	6.34	2	**
585.155	21832361	67	138	79	19	1.24	2	-
584.408	21854546	61	126	73	43	1.35	2	-
576.119	21941843	69	124	75	35	1.76	2	-
571.017	21954895	65	134	74	30	0.68	2	-
585.158	21954980	64	148	78	13	1.48	2	-
580.49	21985338	69	124	72	38	1.16	2	-
581.863	22030695	60	98	66	79	3.82	2	-
583.688	22037199	63	138	78	24	1.65	2	-
574.482	22099271	61	137	69	36	0.66	2	-
579.944	22102357	64	148	81	10	2	2	-
594.806	22106739	48	119	54	82	1.63	2	-
588.234	22237650	68	145	73	17	0.23	2	-
588.417	22237673	68	144	74	17	0.27	2	-
586.091	22314910	69	137	77	20	0.74	2	-
585.913	22315025	69	147	76	11	0.35	2	-
619.937	22413590	54	153	80	16	5.97	2	*
602.45	23892246	65	119	74	45	2.18	2	-
570.299	23970609	64	136	71	32	0.37	2	-
597.731	24525502	53	122	55	73	0.89	2	-
600.194	24731655	66	128	73	36	0.82	2	-
605.55	24911305	54	123	61	65	0.68	2	-
608.377	24932362	50	110	59	84	0.74	2	-
604.22	24956018	58	100	72	73	5.62	2	*
617.52	24999050	49	107	63	84	1.9	2	-
617.517	24999162	49	133	63	58	3.4	2	-
617.454	24999273	49	107	63	84	1.9	2	-
614.358	25053388	56	136	83	28	5.33	2	*
615.389	25069264	60	135	87	21	5.68	2	*
612.856	25086049	57	116	80	50	5.92	2	*
612.856	25086142	59	137	79	28	2.91	2	-
622.959	25588537	52	113	71	67	3.48	2	-
638.679	26026386	64	124	60	55	0.13	2	-
627.624	26492263	69	126	71	37	0.77	2	-
630.413	27848804	69	131	76	27	1.07	2	-
631.612	27856137	68	125	70	40	0.67	2	-
633.901	27961013	58	131	69	45	1	2	-
645.982	29370143	83	117	58	45	7.08	2	**
1330.93	34317961	62	107	103	31	24.73	2	*******
892.958	38144006	54	99	71	79	5.6	2	*
650.15	38708848	80	115	70	38	5.38	2	*
867.935	41057174	57	122	83	41	6.4	2	**
879.173	41073023	54	150	79	20	5.44	2	*
873.121	41098754	50	129	83	41	8.37	2	**
877.365	41125146	56	124	77	46	3.75	2	-
878.398	41192743	55	123	76	49	3.72	2	-
878.418	41192879	54	124	76	49	3.95	2	-
871.591	41198236	54	134	66	49	1.91	2	-
871.577	41198281	54	101	65	83	2.57	2	-
865.358	41236000	51	89	73	90	10.3	2	***
866.084	41236003	51	123	78	51	5.93	2	*
866.319	41236022	51	125	77	50	5.38	2	*
865.418	41236076	47	89	76	91	13.39	2	****
870.088	41239697	49	100	67	87	4.19	2	-
869.854	41239812	49	128	66	60	3.07	2	-
876.236	41274631	62	137	81	23	2.71	2	-
874.066	41291257	59	128	80	36	3.76	2	-
874.056	41291288	61	146	80	16	2.6	2	-
873.874	41291291	60	146	80	17	2.92	2	-
891.005	41308448	52	87	74	90	11.69	2	****
895.826	41360434	60	126	78	39	3	2	-
895.826	41360631	57	127	78	41	3.61	2	-
895.826	41360635	58	126	78	41	3.44	2	-
861.22	41372537	49	125	69	60	3.49	2	-
885.306	41426174	46	104	73	80	7.55	2	**
885.382	41426204	43	105	74	81	9.31	2	***
885.361	41426251	47	105	63	88	2.5	2	-
897.339	41487074	49	102	70	82	5.3	2	*
880.411	41490612	55	146	87	15	7.17	2	**
884.073	41507509	49	122	78	54	6.86	2	**
882.399	41525831	53	132	73	45	3.24	2	-
900.721	41547397	55	157	84	7	6.78	2	**
850.838	41574403	53	142	84	24	6.98	2	**
911.256	41574405	55	143	82	23	5.34	2	*
907.344	41583510	46	99	77	81	11.25	2	****
849.344	41605121	55	131	80	37	4.76	2	*
849.346	41605272	55	131	79	38	4.38	2	-
849.346	41605306	55	131	78	39	4.02	2	-
899.454	41623083	59	139	88	17	6.1	2	**
899.456	41623258	60	139	89	15	6.19	2	**
905.538	41623354	57	131	80	35	4.08	2	-
905.54	41623501	57	132	81	33	4.4	2	-
901.992	41675825	56	132	82	33	5.14	2	*
902.081	41675895	59	132	79	33	3.1	2	-
901.598	41675910	58	150	82	13	4.32	2	-
856.317	41684477	42	112	63	86	4.29	2	-
856.542	41684526	43	109	64	87	4.1	2	-
851.191	41707352	57	143	84	19	5.15	2	*
852.06	41766874	58	133	69	43	1.07	2	-
911.675	41802862	58	149	86	10	5.44	2	*
911.675	41802979	58	150	86	9	5.46	2	*
914.038	41815044	58	115	70	60	1.88	2	-
914.038	41815085	58	115	73	57	2.87	2	-
888.143	41817446	47	135	80	41	8.56	2	**
887.629	41817477	50	115	74	64	5.16	2	*
887.494	41817516	51	117	76	59	5.53	2	*
888.395	41817536	51	118	76	58	5.43	2	*
912.678	41821728	46	96	71	90	7.94	2	**
912.645	41821782	46	131	72	54	6.11	2	**
850.093	41824201	60	137	83	23	3.91	2	-
853.173	41836006	59	132	75	37	1.94	2	-
853.173	41836019	59	132	77	35	2.48	2	-
853.173	41836037	59	132	77	35	2.48	2	-
853.173	41836209	60	132	77	34	2.24	2	-
910.431	41871681	53	122	81	47	6.69	2	**
909.466	41875005	52	150	80	21	6.71	2	**
849.41	41908778	56	145	86	16	6.3	2	**
904.212	41977161	52	127	75	49	4.17	2	-
667.415	42589390	74	143	78	8	0.38	2	-
670.089	42603877	59	95	63	86	3.51	2	-
723.776	42604191	62	105	71	65	3.97	2	-
723.639	42604193	65	107	68	63	2.89	2	-
717.978	42606536	70	131	78	24	1.49	2	-
717.968	42606588	71	132	77	23	1.17	2	-
659.112	42606654	71	150	76	6	0.2	2	-
654.824	42624535	67	105	65	66	3.11	2	-
716.471	42666470	69	123	75	36	1.92	2	-
691.01	42716723	61	108	78	56	6.23	2	**
689.944	42716804	66	109	68	60	2.6	2	-
660.903	42734155	60	95	65	83	4.32	2	-
661.232	42734231	62	129	66	46	0.13	2	-
656.513	42752882	62	127	68	46	0.32	2	-
656.389	42752959	62	108	68	65	2.34	2	-
658.508	42754605	69	149	78	7	0.56	2	-
692.027	42759067	71	138	75	19	0.34	2	-
721.587	42772348	72	134	71	26	0.3	2	-
675.491	42776830	52	124	54	73	1.44	2	-
687.815	42779571	70	119	74	40	2.5	2	-
687.815	42779573	68	121	74	40	1.95	2	-
683.436	42782703	68	145	75	15	0.35	2	-
719.932	42792576	72	146	79	6	0.41	2	-
719.932	42792587	72	146	79	6	0.41	2	-
677.741	42812233	62	116	68	57	1.09	2	-
677.753	42812249	63	116	69	55	1.32	2	-
677.715	42812265	63	115	69	56	1.46	2	-
719.111	42854951	56	120	63	64	0.41	2	-
693.615	42870012	64	119	70	50	1.17	2	-
693.589	42870100	68	119	71	45	1.62	2	-
672.777	42876090	60	99	72	72	5.96	2	*
672.537	42876181	61	101	71	70	4.98	2	*
665.124	42888308	62	112	69	60	1.89	2	-
664.883	42888357	63	143	70	27	0.72	2	-
664.547	42888421	64	112	71	56	2.54	2	-
668.966	42895730	66	124	79	34	2.9	2	-
657.912	42906313	64	138	71	30	0.39	2	-
657.908	42906334	64	113	71	55	2.35	2	-
772.675	42985644	64	115	75	49	3.22	2	-
772.7	42985670	65	137	75	26	0.75	2	-
685.377	43006604	70	135	73	25	0.29	2	-
793.553	43336273	62	134	79	28	2.28	2	-
730.809	43337518	64	135	78	26	1.59	2	-
778.185	43339567	68	127	80	28	2.65	2	-
792.917	43339779	62	129	83	29	4.15	2	-
678.881	43422031	69	133	80	21	1.77	2	-
695.609	43449067	59	107	68	69	2.4	2	-
807.477	43449088	59	112	71	61	2.53	2	-
694.965	43449164	64	136	66	37	0.17	2	-
807.448	43449213	57	112	70	64	2.36	2	-
734.03	43466340	67	135	81	20	1.98	2	-
734.207	43466392	66	149	81	7	1.53	2	-
734.03	43466426	67	134	80	22	1.8	2	-
782.099	43487586	63	99	66	75	4.03	2	-
781.839	43487725	62	127	68	46	0.32	2	-
680.436	43530993	67	126	73	37	1.01	2	-
680.463	43531176	66	124	72	41	1.02	2	-
785.203	43531358	57	94	71	81	6.97	2	**
787.787	43531452	51	131	74	47	4.27	2	-
788.126	43531515	49	96	72	86	7.76	2	**
785.587	43531533	57	95	71	80	6.64	2	**
797.84	43557620	60	142	79	22	2.6	2	-
797.817	43557684	60	127	78	38	2.9	2	-
841.382	43603471	60	123	76	44	2.63	2	-
841.315	43603479	62	123	75	43	2.05	2	-
841.262	43603492	62	123	77	41	2.69	2	-
780.416	43603531	66	120	75	42	2.31	2	-
780.409	43603537	67	142	75	19	0.45	2	-
841.278	43603667	62	123	77	41	2.69	2	-
663.272	43616473	59	96	69	79	5.46	2	*
733.225	43626462	64	125	77	37	2.23	2	-
733.265	43626503	64	125	76	38	1.94	2	-
808.645	43633753	63	131	84	25	4.09	2	-
726.569	43636650	61	89	64	89	6.14	2	**
834.453	43660393	61	104	71	67	4.17	2	-
833.461	43660396	60	108	71	64	3.23	2	-
833.466	43660399	59	109	73	62	3.82	2	-
682.016	43682950	65	148	71	19	0.76	2	-
163.654	43688304	19	61	136	87	167.66	2	*******
166.85	43688371	24	87	129	63	110.02	2	*******
169.964	43688434	21	89	131	62	116.88	2	*******
731.833	43711976	63	120	73	47	1.78	2	-
823.18	43732621	58	117	78	50	4.59	2	-
823.105	43732622	60	118	76	49	3.29	2	-
823.157	43732623	59	118	77	49	3.83	2	-
823.134	43732647	59	118	79	47	4.69	2	*
791.034	43795792	57	124	81	41	5.15	2	*
682.855	43823592	65	130	76	32	1.34	2	-
806.653	43823602	60	133	78	32	2.48	2	-
803.385	43828794	54	140	75	34	3.73	2	-
825.054	43857154	61	133	78	31	2.26	2	-
825.094	43857180	61	133	79	30	2.55	2	-
711.027	43863890	60	122	71	50	1.28	2	-
710.951	43863942	59	124	73	47	1.78	2	-
805.017	43863997	55	147	76	25	4.09	2	-
711.025	43864006	60	143	73	27	1.59	2	-
805.033	43864025	55	127	75	46	3.15	2	-
765.056	43901777	58	123	76	46	2.99	2	-
839.897	43914196	46	103	69	85	5.51	2	*
706.499	43925605	44	129	61	69	4.93	2	*
842.565	43932140	61	146	79	17	2.39	2	-
842.565	43932143	61	146	79	17	2.39	2	-
800.306	43949533	51	115	68	69	2.54	2	-
745.232	43951146	51	115	70	67	3.21	2	-
763.573	43957937	59	95	67	82	4.93	2	*
763.566	43957958	58	95	67	83	4.83	2	*
763.788	43958027	59	132	66	46	0.57	2	-
837.499	43962271	57	119	78	49	4.48	2	-
837.873	43962315	56	142	76	29	3.28	2	-
837.887	43962364	58	120	74	51	2.6	2	-
766.355	43984975	65	126	80	32	2.99	2	-
799.252	43984995	59	129	80	35	3.66	2	-
766.342	43985110	64	125	80	34	3.25	2	-
774.815	43990689	68	137	81	17	1.69	2	-
774.815	43990742	68	146	82	7	1.38	2	-
752.612	43992741	65	123	74	41	1.6	2	-
752.609	43992832	65	142	74	22	0.61	2	-
752.64	43992873	65	123	74	41	1.6	2	-
728.851	43999338	66	102	72	63	5.7	2	*
704.751	44014673	68	148	80	7	0.97	2	-
801.529	44014677	63	150	85	5	3.26	2	-
770.455	44022500	67	148	78	10	0.86	2	-
830.785	44033277	56	125	75	47	2.96	2	-
750.803	44033300	63	125	71	44	0.81	2	-
748.344	44049734	53	130	61	59	1.57	2	-
709.689	44058032	59	124	73	47	1.78	2	-
809.602	44058077	53	124	76	50	4.28	2	-
829.242	44076658	61	155	85	2	4.1	2	-
794.806	44096533	64	136	84	19	3.32	2	-
767.586	44096605	69	149	81	4	0.97	2	-
794.811	44096704	64	136	84	19	3.32	2	-
702.236	44104423	66	143	77	17	0.85	2	-
820.885	44104472	60	145	83	15	3.69	2	-
707.687	44111726	68	144	75	16	0.34	2	-
820.356	44111746	62	146	79	16	2.1	2	-
820.356	44111888	63	146	78	16	1.66	2	-
697.64	44112051	67	132	73	31	0.5	2	-
821.448	44112084	59	136	78	30	2.65	2	-
698.936	44112140	66	148	75	14	0.73	2	-
829.573	44112181	59	135	78	31	2.67	2	-
829.573	44112227	59	135	78	31	2.67	2	-
698.947	44112234	66	131	74	32	0.77	2	-
794.049	44112944	59	137	80	27	3.21	2	-
701.126	44159983	61	142	74	26	1.4	2	-
776.602	44178277	63	125	77	38	2.33	2	-
776.85	44178280	65	125	78	35	2.47	2	-
796.548	44178301	58	127	81	37	4.52	2	-
729.686	44207095	68	140	76	19	0.51	2	-
742.27	44246863	55	122	66	60	1	2	-
826.188	44269728	58	137	78	30	2.93	2	-
699.986	44269890	63	135	74	31	0.9	2	-
917.514	44269946	62	137	87	17	4.87	2	*
758.774	44270012	67	134	83	19	2.7	2	-
758.637	44270099	61	133	84	25	4.32	2	-
813.994	44278843	59	126	79	39	3.58	2	-
712.465	44381875	58	105	70	70	3.51	2	-
812.96	44381890	57	140	74	32	2.43	2	-
756.498	44399414	67	140	78	18	0.94	2	-
756.27	44399503	66	123	78	36	2.73	2	-
844.107	44422069	60	113	66	64	1.01	2	-
844.069	44422127	62	139	67	35	0.56	2	-
735.175	44442774	57	131	76	39	2.75	2	-
708.333	44442829	60	148	73	22	2	2	-
810.517	44447422	62	138	83	20	3.29	2	-
810.494	44447588	60	138	82	23	3.51	2	-
760.591	44450818	68	127	76	32	1.54	2	-
817.651	44450835	62	130	79	32	2.58	2	-
779.618	44451277	63	139	75	26	1.04	2	-
737.066	44451626	52	96	64	91	3.25	2	-
738.414	44451740	56	130	64	53	0.91	2	-
737.053	44451776	53	96	63	91	2.83	2	-
738.399	44451783	57	94	63	89	3.5	2	-
768.885	44485510	65	129	72	37	0.61	2	-
769.119	44485551	66	128	74	35	1.01	2	-
768.679	44485641	65	129	74	35	0.98	2	-
827.57	44496884	53	122	66	62	1.44	2	-
761.604	44523470	56	98	62	87	2.19	2	-
746.404	44528051	66	138	79	20	1.37	2	-
846.12	44538739	59	141	82	21	3.75	2	-
754.595	44570514	54	135	69	45	2.3	2	-
751.911	44582516	65	137	76	25	0.93	2	-
819.122	44591995	49	129	58	67	2.74	2	-
714.847	44632964	67	95	64	77	5.81	2	*
815.61	44669811	56	115	80	52	6.35	2	**
703.136	44672896	66	131	78	28	1.66	2	-
811.179	44672962	61	134	80	28	2.8	2	-
811.148	44673091	61	134	81	27	3.13	2	-
922.758	45718538	52	109	77	65	6.93	2	**
926.261	46425997	58	101	69	75	4.03	2	-
934.118	49820428	70	106	57	70	3.34	2	-
76.206	49874667	2	34	231	36	541.13	2	*******
77.785	50781013	2	35	206	60	465.68	2	*******
940.281	52176740	64	94	56	89	3.76	2	-
949.284	52395437	64	105	77	57	6.64	2	**
115.627	53942088	0	10	260	33	732.22	2	*******
1054.47	53945945	52	118	87	46	11.25	2	****
115.62	53971026	0	5	230	68	665.64	2	*******
115.629	53971045	0	5	225	73	650.65	2	*******
107.496	54188294	0	7	216	80	614.32	2	*******
62.48	54195848	5	30	179	89	393.78	2	*******
64.266	54231329	8	45	234	16	491.15	2	*******
62.718	54231354	6	40	243	14	539.86	2	*******
1063.48	54358146	61	136	84	22	4.05	2	-
1063.27	54358207	62	119	83	39	5.9	2	*
106.768	54410058	0	6	249	48	717.85	2	*******
1061.45	54618986	61	131	84	27	4.54	2	-
106.858	54619054	0	8	277	18	792.35	2	*******
106.67	54629868	0	4	221	78	643.43	2	*******
106.858	54662096	0	9	280	14	796.68	2	*******
1056.54	54662164	56	120	95	32	14.77	2	*****
1057.78	54684309	51	128	77	47	5.28	2	*
1057.98	54684324	52	128	77	46	4.87	2	*
1058.01	54684382	52	86	76	89	13.63	2	****
1144.99	54706474	82	144	71	6	1.09	2	-
1137.19	54706515	77	150	75	1	0.04	2	-
1144.99	54706605	82	144	71	6	1.09	2	-
1143.98	54707838	82	139	62	20	2.92	2	-
1137.81	54707863	72	119	65	47	1.65	2	-
1142.95	54715823	70	89	56	88	8.19	2	**
1142.96	54715880	72	89	54	88	9.38	2	***
1142.98	54715918	70	89	57	87	8.25	2	**
106.693	54716000	1	6	222	74	632.19	2	*******
106.693	54716025	1	6	225	71	641.17	2	*******
1143.02	54716050	70	89	56	88	8.19	2	**
106.858	54735243	0	7	246	50	704.16	2	*******
1139.51	54747633	73	110	67	53	3.89	2	-
1139.53	54747717	73	109	65	56	3.92	2	-
1066.83	54763436	57	144	81	21	4.21	2	-
104.641	54779405	1	6	226	70	644.17	2	*******
1051.52	54802358	57	112	86	48	10.36	2	***
1070.55	54802551	70	112	74	47	4.12	2	-
123.024	54802560	1	8	261	33	739.69	2	*******
1043.08	54806763	49	90	80	84	15.72	2	******
1072.55	54806870	62	93	63	85	4.71	2	*
123.906	54821907	2	9	238	54	661.66	2	*******
1047.08	54831522	57	92	85	69	17.38	2	******
1044.97	54831564	51	94	89	69	21.38	2	*******
1049.64	54839413	53	93	89	68	21.25	2	*******
124.032	54857472	1	11	202	89	549.84	2	*******
101.035	54857515	2	19	195	87	491.58	2	*******
101.022	54857523	1	19	193	90	489.92	2	*******
103.597	54860542	2	8	221	72	615.35	2	*******
103.581	54860693	2	9	221	71	610.85	2	*******
123.274	54903549	1	13	283	6	782.79	2	*******
123.459	54909855	1	12	244	46	670.77	2	*******
123.532	54909944	1	15	248	39	669.6	2	*******
68.757	55255901	7	41	243	12	532.9	2	*******
1153.91	55458752	73	126	68	36	1.03	2	-
1153.92	55458818	75	124	66	38	1.7	2	-
1152.72	55555805	66	131	67	39	0.02	2	-
1151.19	55583594	69	125	64	45	0.44	2	-
1017.75	55648201	53	90	85	75	19.09	2	*******
966.117	55762970	50	106	63	84	1.77	2	-
979.916	55777634	59	124	78	42	3.41	2	-
1148.59	55777636	70	131	63	39	0.39	2	-
54.49	55777649	5	21	236	41	592.07	2	*******
54.311	55777662	6	20	236	41	591.92	2	*******
1148.59	55777663	70	131	64	38	0.31	2	-
54.306	55777690	5	12	233	53	620.18	2	*******
979.328	55777696	58	98	76	71	8.38	2	**
979.629	55777711	58	97	78	70	9.96	2	***
970.038	55824995	51	106	68	78	3.32	2	-
52.483	55825016	8	11	221	63	576.09	2	*******
52.741	55825111	7	9	220	67	585.86	2	*******
1164.96	55825119	68	108	55	72	2.44	2	-
1014.92	55830671	60	113	88	42	10.7	2	****
1016.06	55835701	59	124	92	28	10.57	2	***
1163.45	55835751	71	134	68	30	0.16	2	-
1161.88	55841849	76	124	62	41	2.24	2	-
1103.78	55848117	38	121	91	53	22.73	2	*******
49.508	55848164	6	11	211	75	554.76	2	*******
1009.84	55866472	61	115	90	37	11.2	2	****
1009.82	55866640	61	116	89	37	10.24	2	***
1004.24	55891248	54	129	87	33	8.6	2	**
1004.41	55891288	55	127	87	34	8.45	2	**
1159.97	55942700	74	140	60	29	1.56	2	-
50.134	55942716	8	23	234	38	566.46	2	*******
50.797	55991693	6	20	256	21	650.94	2	*******
969.011	56069049	60	141	94	8	8.41	2	**
976.876	56118467	56	91	80	76	14	2	*****
976.891	56118487	57	91	80	75	13.92	2	*****
976.902	56118515	55	91	81	76	14.88	2	*****
1020.15	56139365	52	108	72	71	4.55	2	-
969.517	56154654	61	140	91	11	6.66	2	**
986.655	56185773	60	118	68	57	0.93	2	-
986.222	56185782	59	116	70	58	1.68	2	-
1030.98	56220592	62	126	93	22	9.83	2	***
983.527	56231573	58	117	90	38	11.35	2	****
983.521	56231781	59	117	90	37	11.08	2	****
1089.13	56237680	57	116	84	46	8.11	2	**
1089.17	56237704	60	117	84	42	7.21	2	**
1089.2	56237849	59	117	83	44	6.86	2	**
1091.38	56244189	63	91	76	73	11.49	2	****
974.955	56244373	61	95	77	70	10.13	2	***
974.909	56244388	58	94	79	72	11.82	2	****
1100.61	56265560	60	117	101	25	19.06	2	*******
1100.61	56265635	62	116	100	25	18	2	******
1100.6	56265656	63	117	101	22	18.14	2	******
1100.6	56265675	62	117	100	24	17.61	2	******
1029.36	56322804	58	123	84	38	6.46	2	**
1029.15	56322854	60	93	83	67	15.08	2	*****
996.207	56366712	67	121	82	33	4.57	2	-
1098.15	56393109	60	100	74	69	6.62	2	**
1035.03	56393180	61	102	74	66	6.02	2	**
972.424	56443589	64	100	49	90	2.91	2	-
997.184	56451900	62	121	86	34	6.99	2	**
989.603	56481418	53	88	71	91	9.17	2	**
998.533	56481590	60	125	77	41	2.76	2	-
993.67	56483989	66	81	74	82	16.33	2	******
969.176	56507178	59	139	90	15	7.02	2	**
1034.6	56515057	59	120	91	33	10.92	2	****
997.649	56515175	64	121	89	29	8.3	2	**
1092.62	56516069	56	97	73	77	7.09	2	**
1094.54	56520449	66	116	95	26	13.38	2	****
1095.77	56520455	63	116	98	26	16.16	2	******
1095.76	56520471	63	117	98	25	15.78	2	******
1095.78	56520610	62	116	96	29	14.88	2	*****
1095.76	56520631	64	116	98	25	15.93	2	******
1094.54	56520646	65	115	95	28	13.91	2	*****
1033.25	56563483	46	89	77	91	14.52	2	*****
1031.9	56565536	54	120	71	58	2.46	2	-
1025.39	56603284	59	130	90	24	8.18	2	**
51.721	56603319	8	24	245	26	594.87	2	*******
1014.07	56620136	61	130	87	25	6.03	2	**
1013.05	56621578	58	113	87	45	10.49	2	***
968.337	56627420	63	130	92	18	8.09	2	**
968.676	56627457	63	137	94	9	7.9	2	**
968.504	56627581	63	129	95	16	10.07	2	***
981.694	56640484	63	119	89	32	9.01	2	**
981.704	56640673	64	119	89	31	8.85	2	**
1006.48	56660713	59	127	94	23	11.16	2	****
1006.48	56660763	59	142	95	7	9.24	2	***
1022.34	56671811	60	133	98	12	12.07	2	****
1007.26	56689224	62	127	92	22	9	2	**
1086.85	56691564	63	125	85	30	5.48	2	*
1086.85	56691603	64	135	83	21	3.07	2	-
1087.11	56691644	64	126	86	27	5.59	2	*
1023.68	56691900	58	119	89	37	10.17	2	***
1009.29	56691919	59	118	87	39	8.91	2	**
1023.2	56691985	58	138	87	20	6.12	2	**
1026.53	56692036	59	118	87	39	8.91	2	**
1027.68	56692037	58	118	85	42	7.98	2	**
1023.69	56692056	60	118	87	38	8.68	2	**
1023.81	56692084	58	118	85	42	7.98	2	**
1099.01	56705682	60	123	83	37	5.48	2	*
1097.29	56727346	58	104	87	54	13.51	2	****
1002	56749603	51	108	78	66	8.01	2	**
1001.52	56749624	55	107	80	61	8.4	2	**
1001.1	56749625	53	106	83	61	11.16	2	****
1001.52	56749705	53	106	81	63	9.8	2	***
1156.87	56749717	69	112	61	61	1.87	2	-
1008.65	56754567	60	129	82	32	4.2	2	-
55.461	56754662	7	18	237	41	598.76	2	*******
1005.65	56765557	55	139	91	18	9.27	2	***
55.261	56765634	8	23	248	24	607.49	2	*******
1027.15	56801710	63	126	93	21	9.57	2	***
1011.04	56806178	52	93	70	88	6.93	2	**
1011.01	56806181	52	93	72	86	8.12	2	**
1011	56806306	51	93	71	88	7.63	2	**
1083.57	56869377	65	116	73	49	2.41	2	-
1082.26	56893456	55	103	75	70	6.56	2	**
1079.72	56983149	62	101	71	69	5.07	2	*
1078.58	56993295	66	114	76	47	3.84	2	-
1080.58	56994958	68	129	86	20	4.5	2	-
1077.05	57082670	54	119	69	61	1.93	2	-
1109.16	57273956	59	128	96	20	12.25	2	****
1124.66	57300770	60	136	77	30	2.12	2	-
1118.64	57305000	61	90	75	77	11.1	2	****
1119.19	57305047	59	128	79	37	3.38	2	-
1122.45	57316624	56	120	76	51	3.75	2	-
1122.48	57316727	56	87	76	84	12.9	2	****
1115.66	57318406	58	97	83	65	13.39	2	****
1115.63	57318474	57	122	80	44	4.95	2	*
1115.68	57318544	57	97	83	66	13.51	2	****
1176.11	57491318	79	136	68	20	1.28	2	-
1172.05	57510699	72	94	60	77	7.66	2	**
1173.94	57522757	64	96	59	84	3.56	2	-
1191.36	57571103	64	104	78	57	7.46	2	**
1179.92	57689400	66	94	54	89	4.5	2	-
1178.28	57695520	75	119	64	45	2.49	2	-
1183.19	57705107	72	135	71	25	0.24	2	-
1183.19	57705220	72	135	69	27	0.2	2	-
1181.72	57706863	71	140	60	32	1.19	2	-
1181.31	57706891	68	117	61	57	0.98	2	-
1185.65	57726832	69	137	61	36	0.66	2	-
1185.65	57726935	67	104	62	70	2.9	2	-
40.956	58167661	9	21	242	31	593.67	2	*******
39.881	58215939	11	20	234	38	566.35	2	*******
44.772	58240919	9	17	223	54	553.48	2	*******
43.779	58251929	10	9	210	74	543.76	2	*******
45.934	58252857	9	17	216	61	532.9	2	*******
43.448	58257504	10	14	240	39	611.73	2	*******
43.448	58257505	10	14	238	41	605.82	2	*******
44.11	58257537	10	18	243	32	604.44	2	*******
44.11	58257567	9	15	240	39	611.66	2	*******
46.431	58257571	10	15	236	42	595.84	2	*******
43.448	58257606	10	15	239	39	604.69	2	*******
45.511	58267263	10	13	237	43	606.98	2	*******
44.44	58267334	10	13	235	45	601.06	2	*******
45.544	58267349	10	17	239	37	596.64	2	*******
46.431	58267364	10	16	239	38	600.65	2	*******
46.431	58267365	10	17	237	39	590.75	2	*******
44.282	58267392	10	13	236	44	604.02	2	*******
43.229	58270096	7	18	228	50	572.22	2	*******
46.535	58270192	7	10	224	62	593.44	2	*******
1208.13	59109106	50	97	73	83	7.88	2	**
1211.71	59259308	55	133	81	34	5.06	2	*
1211.72	59259316	53	120	80	50	6.43	2	**
1214.89	59295348	53	130	88	32	9.49	2	***
0	59592764	41	82	123	57	82	2	*******
537.972	60127205	46	135	73	49	6.75	2	**
1241.51	60192786	49	116	100	38	23.74	2	*******
1235	60202985	49	125	105	24	25.49	2	*******
1235	60203083	49	138	105	11	22.36	2	*******
1238.94	60209982	46	128	94	35	17.73	2	******
1236.81	60216857	50	108	107	38	33.58	2	*******
1243.54	60221147	55	120	106	22	24.49	2	*******
113.562	60358616	0	6	279	18	807.76	2	*******
1258.65	61099042	56	88	90	69	24.26	2	*******
1261.27	61101123	42	108	87	66	18.95	2	*******
