# Supplementary material for: Mapping of dwarfing QTL of Ari1327, a semi-dwarf mutant of upland cotton
Source: BMC Plant Biol. 2022 Jan 3;22:5. doi: 10.1186/s12870-021-03359-x (PMC8722190; doi:10.1186/s12870-021-03359-x)
Supplement: Supplementary file 11 — Additional file 11. [file 12870_2021_3359_MOESM11_ESM.xlsx]

## Sheet: Primer Sequence
CHROM	POS	Primer-name	REF	ALT	LEN DIF	Ari1327	BL-Y10	Primer-F	Primer-R
D01	5818220	page-8	TTTGGATTTTTGTTGTCAAATGCGTTGATTGACAAGGCGCCA	T	41	ALT	REF	AGGCTTGAAAACCGTTCAAAACC	TGTTGTACCAAAGACTCATGCGC
D01	5930069	page-27	TATAAAACAGGGGAAA	T	15	ALT	REF	GACTAACAAGGGTAATGAAG
D01	6004746	page-33	TTATAAATTTA	T	10	ALT	REF	CGTATATTAATGTGCACCGAAC
qRT-PCR primer	F-primer	R-primer
Actin	TTGCAGACCGTATGAGCAAG	ATCCTCCGATCCAGACACTG
GhD01G0503	AGGGATAGGGGTCCATACCCTG	CCTTGGCATTGCCCTGATTTTG
GhD01G0531	GGGTTCCAGGTTGTCCTCATGG	TTCCAGTGGACCTTTGCCTGTG
GhD01G0585	GGTAAGCAGCTTGAGGATGGCA	CCACCACGAAGACGAAGAACCA
GhD01G0586	AGGCTTATCTTCGCCGGGAAAC	TGGAGGGTGGACTCCTTTTGGA
GhD01G0592	GGCGGCGGAGGACTTAATAGTG	TAGGGTCCATGCAGGACTGTGT

## Sheet: Genotype and Phenotype
No	Phenotype(PH)	P8	p27	P33
1	53	H	A	A
2	43	H	N	A
3	63	B	B	A
4	60	N	N	B
5	47	H	H	H
6	46	A	A	A
7	45	H	H	H
8	75	B	A	A
9	86	B	B	B
10	83	B	B	B
11	48	H	N	H
12	66	A	A	A
13	53	H	H	H
14	27	H	N	H
15	60	H	B	B
16	45	H	N	H
17	38	H	A	A
18	53	H	H	A
19	54	N	B	H
20	58	H	A	H
21	55	H	N	A
22	45	H	N	A
23	54	H	A	N
24	56	B	B	N
25	40	A	H	A
26	62	H	H	H
27	94	H	A	A
28	58	H	H	B
29	89	B	B	N
30	65	H	H	H
31	52	H	B	N
32	67	H	H	A
33	48	H	H	A
34	70	H	N	N
35	68	N	N	N
36	50	N	N	N
37	63	H	H	H
38	55	H	H	H
39	55	B	H	H
40	80	B	N	B
41	82	H	N	H
42	83	B	B	B
43	50	H	A	A
44	65	H	N	H
45	73	B	B	B
46	50	A	N	A
47	61	B	H	H
48	84	B	B	H
49	73	H	B	B
50	58	A	N	A
51	58	H	H	H
52	68	A	A	H
53	64	B	B	B
54	64	H	H	H
55	48	B	N	A
56	71	B	B	B
57	83	H	B	B
58	66	H	H	B
59	82	H	N	B
60	54	H	H	H
61	45	H	B	B
62	49	A	A	A
63	55	H	H	H
64	52	H	H	H
65	83	N	N	B
66	40	H	H	H
67	59	H	H	H
68	70	B	B	B
69	39	A	A	A
70	40	A	A	A
71	65	B	H	H
72	63	H	H	H
73	74	H	H	H
74	70	B	B	B
75	73	B	B	B
76	78	B	B	B
77	50	H	H	H
78	58	H	B	B
79	70	H	H	H
80	62	H	B	N
81	59	H	H	N
82	76	B	B	H
83	63	H	H	H
84	77	B	B	B
85	73	H	H	H
86	72	B	H	B
87	54	H	A	H
88	70	B	B	N
89	66	H	A	A
90	64	H	H	H
91	64	H	H	H
92	71	H	H	H
93	72	A	A	A
94	64	H	H	A
95	43	H	H	A
96	82	B	B	B
97	45	H	H	H
98	47	H	N	H
99	50	H	N	H
100	54	H	A	A
101	65	H	H	A
102	52	H	A	A
103	81	H	H	H
104	47	H	H	H
105	77	B	B	B
106	57	H	H	N
107	74	B	B	N
108	50	H	H	A
109	51	H	H	H
110	52	H	H	H
111	51	H	H	H
112	62	H	H	H
113	50	H	H	H
114	52	H	H	H
115	51	H	B	B
116	55	H	H	H
117	38	H	A	A
118	60	B	H	N
119	42	H	B	N
120	40	H	H	N
121	46	B	B	B
122	58	H	H	H
123	54	H	H	A
124	55	N	N	H
125	42	N	A	N
126	40	H	N	A
127	51	B	N	H
128	42	H	H	H
129	36	H	N	H
130	56	H	H	H
131	77	B	N	H
132	64	H	B	H
133	45	H	H	A
134	74	H	B	B
135	50	B	N	A
136	62	B	H	H
137	58	H	N	H
138	54	N	H	H
139	69	N	N	A
140	47	H	N	H
141	49	N	N	A
142	75	H	B	H
143	45	B	N	H
144	65	H	N	H
145	54	B	N	H
146	39	H	A	A
147	35	B	N	A
148	47	H	H	N
149	71	B	B	B
150	53	H	H	A
151	69	B	B	N
152	60	B	B	B
153	47	H	H	N
154	45	H	A	N
155	50	H	H	A
156	59	H	H	A
157	73	B	B	H
158	69	H	H	H
159	58	H	H	N
160	55	H	H	H
161	71	H	H	H
162	51	H	H	H
163	52	H	H	A
164	85	B	B	B
165	47	H	H	H
166	60	H	B	B
167	42	H	H	H
168	55	H	H	N
169	65	H	A	H
170	81	H	H	H
171	55	H	H	H
172	55	N	H	H
173	66	H	H	H
174	55	H	H	A
175	60	H	H	H
176	94	B	B	N
177	62	H	H	H
178	50	H	H	N
179	57	H	B	B
180	51	H	H	H
181	90	H	B	N
182	74	B	B	B
183	65	H	H	H
184	84	B	B	B
185	65	H	B	N
186	60	H	H	H
187	71	H	B	B
188	54	H	H	H
189	72	H	H	N
190	76	B	B	B
191	87	B	B	B
192	60	H	B	B
193	38	H	H	H
194	51	H	H	H
195	70	H	H	H
196	65	H	H	A
197	73	H	H	H
198	86	H	B	B
199	65	B	B	H
200	61	N	H	H
201	67	H	H	H
202	44	B	N	N
203	53	H	H	H
204	65	H	H	H
205	50	H	A	A
206	52	A	N	H
207	69	H	N	B
208	71	H	N	H
209	61	H	N	H
210	63	N	N	A
211	68	H	H	H
212	60	H	A	A
213	83	H	H	A
214	70	B	N	H
215	61	H	N	H
216	77	B	N	B
217	62	H	H	H
218	63	H	H	H
219	90	B	N	B
220	65	H	H	H
221	62	B	N	A
222	71	H	H	N
223	51	H	N	B
224	51	B	N	H
225	60	B	H	A
226	93	B	B	B
227	49	H	H	H
228	72	H	N	H
229	62	B	B	N
230	60	H	H	H
231	42	H	H	A
232	49	B	H	A
233	92	B	B	B
234	87	H	B	B
235	47	H	H	H
236	51	H	H	N
237	91	B	B	A
238	72	H	H	H
239	59	H	N	H
240	56	N	H	H
241	69	H	H	H
242	81	B	N	B
243	72	B	B	B
244	56	H	H	H
245	53	H	H	H
246	58	H	H	H
247	51	H	H	H
248	44	H	H	H
249	52	H	A	A
250	50	H	H	A
251	62	H	H	H
252	58	H	B	H
253	50	B	B	H
254	51	N	N	H
255	61	H	H	N
256	65	B	B	B
257	58	H	H	A
258	54	H	A	A
259	58	H	H	H
260	40	H	H	N
261	59	H	H	N
262	60	H	A	N
263	62	B	B	B
264	52	N	N	H
265	53	H	H	H
266	47	H	H	H
267	59	H	H	H
268	57	H	H	H
269	62	H	H	A
270	56	H	H	H
271	65	B	B	B
272	60	H	A	B
273	56	H	H	A
274	50	H	H	A
275	50	H	H	H
276	85	N	H	N
277	48	H	A	A
278	72	B	B	B
279	70	B	B	B
280	62	B	B	B
281	45	A	A	A
282	49	H	H	H
283	64	H	H	H
284	49	H	H	H
285	65	H	B	B
286	58	H	B	H
287	65	N	H	H
288	74	B	N	B
289	46	H	B	B
290	69	N	N	H
291	36	A	A	N
292	74	H	H	H
293	51	H	H	H
294	75	B	B	N
295	46	N	A	A
296	75	B	B	H
297	49	H	H	H
298	42	H	H	H
299	65	H	H	H
300	51	H	H	H
301	73	A	N	A
302	73	B	B	B
303	48	N	N	H
304	68	H	N	H
305	75	B	B	B
306	51	H	H	H
307	97	B	B	B
308	90	B	N	B
309	95	B	B	H
310	65	H	H	H
311	97	H	B	H
312	71	B	B	B
313	48	H	A	A
314	62	H	H	A
315	90	B	B	B
316	59	H	H	H
317	92	B	B	B
318	54	H	H	H
319	61	H	A	H
320	60	H	N	A
321	50	A	A	A
322	47	H	H	H
323	47	H	H	H
324	58	H	H	H
325	82	H	H	B
326	39	H	A	A
327	47	H	A	A
328	63	H	N	A
329	45	H	A	A
330	77	H	N	B
331	54	H	N	H
332	51	H	H	H
333	50	H	A	H
334	45	H	A	A
335	52	H	H	H
336	55	N	H	H
337	78	B	B	B
338	47	H	N	H
339	58	H	N	A
340	58	H	B	B
341	76	B	B	B
342	53	H	N	A
343	72	H	B	H
344	61	B	B	B
345	66	B	B	B
346	57	H	N	A
347	63	H	H	H
348	69	B	H	A
349	40	H	A	H
350	47	H	H	H
351	62	H	N	H
352	64	H	H	H
353	53	H	N	H
354	90	H	N	H
355	55	H	H	H
356	58	H	H	A
357	85	H	B	B
358	53	H	H	B
359	65	H	N	H
360	50	H	A	H
361	60	H	N	A
362	95	B	B	B
363	58	H	H	H
364	49	H	H	H
365	54	H	H	N
366	55	H	A	A
367	80	B	H	H
368	66	H	A	A
369	59	H	A	A
370	46	H	H	H
371	65	B	H	A
372	74	B	N	B
373	57	H	H	H
374	80	B	N	B
375	70	H	H	H
376	66	H	H	H
377	45	H	H	H
378	54	H	H	H
379	83	H	H	B
380	55	H	H	A
381	60	H	H	A
382	50	H	H	H
383	54	H	H	N
384	40	H	N	A
385	64	N	N	H
386	52	N	A	A
387	49	H	N	A
388	52	N	N	H
389	36	H	N	A
390	35	H	H	H
391	52	H	N	B
392	52	N	N	H
393	52	H	N	H
394	82	H	B	B
395	60	H	A	A
396	90	H	B	B
397	72	H	B	N
398	94	B	B	B
399	90	H	B	B
400	95	H	B	N
401	61	H	H	H
402	68	B	B	B
403	65	H	N	A
404	50	H	A	A
405	61	H	H	N
406	55	H	H	N
407	40	H	H	N
408	40	H	H	H
409	54	B	B	B
410	58	H	H	A
411	46	H	H	H
412	64	H	B	B
413	45	H	N	H
414	56	H	A	A
415	44	N	H	N
416	49	B	H	N
417	51	B	H	N
418	75	B	H	N
419	65	H	H	H
420	63	H	H	A
421	40	B	N	H
422	60	H	H	H
423	51	H	H	A
424	46	N	H	N
425	55	H	B	B
426	80	B	B	B
427	55	H	H	N
428	50	H	H	H
429	60	H	H	H
430	67	N	B	B
431	50	H	H	H
432	56	H	H	N
433	57	H	H	H
434	70	H	H	H
435	49	H	H	N
436	52	H	A	A
437	55	H	H	H
438	47	H	A	A
439	59	B	N	B
440	71	H	H	A
441	63	B	B	B
442	75	B	B	B
443	45	N	A	N
444	75	B	B	N
445	40	H	H	A
446	50	H	A	N
447	48	H	H	H
448	53	B	B	B
449	48	B	N	H
450	52	H	H	H
451	96	N	N	H
452	45	H	A	A
453	45	N	B	N
454	49	H	H	H
455	48	H	H	H
456	50	H	A	A
457	46	H	H	H
458	35	H	N	B
459	71	B	B	H
460	43	B	B	N
461	67	H	N	A
462	39	H	A	A
463	46	H	H	N
464	47	A	A	N
465	58	B	B	N
466	42	H	H	A
467	44	H	H	A
468	44	H	H	N
469	41	H	H	H
470	39	A	A	A
471	25	A	N	A
472	51	B	B	N
473	56	H	H	N
474	51	H	H	H
475	44	H	A	A
476	75	B	B	H
477	54	H	H	H
478	59	H	H	H
479	53	H	H	A
480	45	A	N	A
481	45	N	H	H
482	47	H	N	A
483	45	N	H	N
484	44	N	N	H
485	70	B	N	H
486	60	H	H	H
487	64	H	H	H
488	65	H	H	N
489	60	H	N	H
490	59	H	H	H
491	52	N	H	H
492	42	H	N	H
493	71	H	N	H
494	39	H	H	N
495	49	H	H	H
496	90	H	H	H
497	39	N	H	A
498	71	H	B	B
499	52	H	H	H
500	47	H	H	H
501	65	H	H	H
502	45	H	H	H
503	50	H	N	A
504	46	H	H	A
505	61	B	H	H
506	39	H	H	A
507	44	H	H	H
508	59	B	B	A
509	59	H	N	A
510	37	H	H	H
511	74	H	N	H
512	94	B	B	H
513	69	H	H	H
514	47	H	H	A
515	93	B	B	B
516	55	B	H	A
517	47	H	A	A
518	59	H	H	H
519	62	H	H	N
520	60	H	H	N
521	40	N	H	A
522	42	H	B	B
523	69	N	H	N
524	50	A	H	H
525	87	N	B	B
526	58	H	H	B
527	60	H	B	N
528	64	H	H	H
529	53	H	H	H
530	61	N	N	H
531	72	B	H	B
532	62	H	H	A
533	44	N	N	H
534	75	H	B	H
535	57	N	H	H
536	68	H	B	N
537	56	N	A	A
538	60	H	H	H
539	65	H	H	N
540	49	B	N	H
541	51	H	H	H
542	57	H	H	H
543	74	H	B	B
544	66	N	B	B
545	89	H	B	B
546	61	N	N	H
547	80	B	N	B
548	63	H	N	H
549	34	H	A	A
550	61	H	H	H
551	64	H	B	B
552	66	B	B	B
553	47	N	A	N
554	70	H	B	H
555	60	H	H	H
556	85	H	B	B
557	59	N	H	H
558	57	N	H	H
559	57	N	H	H
560	43	B	H	H
561	57	H	B	H
562	49	H	A	A
563	45	H	H	H
564	46	H	H	H
565	61	B	B	B
566	38	H	A	B
567	60	H	B	B
568	66	H	B	H
569	42	H	A	A
570	41	H	H	A
571	92	H	H	H
572	55	H	H	H
573	57	H	H	H
574	65	H	H	H
575	69	H	B	B
576	56	H	H	N
577	52	B	B	B
578	40	H	H	H
579	50	H	H	H
580	80	H	H	A
581	61	H	H	N
582	44	H	A	H
583	36	H	A	A
584	53	H	H	A
585	42	H	A	A
586	44	B	B	B
587	47	H	H	N
588	61	H	B	B
589	56	B	H	B
590	36	H	H	H
591	47	H	H	H
592	66	B	B	H
593	58	H	H	H
594	51	H	H	A
595	55	H	A	H
596	77	B	B	N
597	72	H	H	N
598	57	H	H	H
599	42	H	H	H
600	50	H	H	H
601	50	H	H	N
602	59	H	H	H
603	51	H	H	A
604	54	H	H	H
605	56	H	H	H
606	40	H	A	A
607	51	H	H	H
608	45	H	H	H
609	57	H	H	H
610	40	H	A	H
611	66	H	H	H
612	59	H	H	N
613	45	H	H	H
614	39	H	N	H
615	80	N	N	H
616	63	N	H	H
617	75	H	B	H
618	54	H	H	H
619	50	N	H	H
620	87	H	B	H
621	46	N	N	B
622	57	H	A	H
623	96	H	B	H
624	52	H	N	H
625	83	H	B	B
626	50	H	H	A
627	47	N	B	H
628	77	N	N	H
629	73	N	B	B
630	56	N	H	B
631	60	N	A	A
632	82	N	B	B
633	58	N	H	A
634	54	N	H	H
635	67	H	H	H
636	47	H	A	H
637	45	H	H	H
638	42	H	H	H
639	55	N	B	H
640	75	H	H	H
641	61	H	H	B
642	53	N	H	H
643	58	H	H	H
644	72	H	H	H
645	97	H	B	B
646	65	H	A	N
647	63	H	A	A
648	55	N	N	A
649	60	H	H	H
650	64	H	H	N
651	56	H	A	N
652	87	H	B	B
653	47	H	H	H
654	60	H	N	A
655	48	H	H	N
656	63	H	H	N
657	94	H	H	H
658	62	H	H	H
659	75	N	A	N
660	88	H	H	N
661	74	H	H	N
662	55	H	A	H
663	100	B	B	B
664	75	H	H	H
665	82	H	B	B
666	88	H	B	B
667	67	H	H	H
668	53	H	A	A
669	71	H	H	B
670	59	H	H	A
671	50	H	A	N
672	66	H	H	H
673	50	N	N	A
674	38	H	H	A
675	61	H	H	N
676	37	H	A	A
677	46	H	H	H
678	45	H	H	H
679	56	H	H	H
680	53	H	H	H
681	50	H	H	H
682	51	H	H	H
683	72	N	B	N
684	51	H	A	A
685	45	H	H	H
686	56	H	H	H
687	38	H	H	H
688	63	H	H	H
689	66	H	H	H
690	51	H	H	H
691	40	H	H	H
692	61	H	H	H
693	46	H	H	A
694	71	H	B	N
695	50	H	H	H
696	68	H	H	H
697	45	H	H	H
698	86	H	N	H
699	48	H	A	N
700	72	H	H	H
701	53	H	H	H
702	55	H	H	H
703	37	H	A	N
704	73	H	H	A
705	95	H	H	N
706	55	H	H	H
707	53	B	H	H
708	51	H	H	H
709	83	H	H	A
710	85	B	B	H
711	49	H	H	H
712	62	H	H	H
713	60	H	H	H
714	48	H	H	A
715	85	H	B	H
716	72	H	H	H
717	74	H	H	H
718	45	H	B	H
719	45	H	H	N
720	60	H	H	A
721	56	H	H	H
722	50	H	H	H
723	60	H	H	H
724	40	H	H	H
725	49	H	H	H
726	55	H	H	H
727	59	H	A	A
728	69	B	B	N
729	59	A	A	H
730	87	B	B	B
731	54	H	H	H
732	49	H	H	H
733	47	H	H	H
734	66	H	B	H
735	80	H	B	N
736	67	B	B	H
737	59	H	H	H
738	86	H	B	H
739	79	H	B	B
740	65	B	B	H
741	52	A	A	A
742	70	H	H	H
743	65	H	H	H
744	78	H	B	B
745	80	B	B	H
746	76	B	B	H
747	96	H	B	H
748	60	H	H	H
749	50	N	H	N
750	53	H	H	H
751	55	H	H	H
752	47	H	H	H
753	49	H	H	H
754	90	B	B	B
755	86	H	H	H
756	35	H	A	H
757	64	H	B	B
758	55	H	H	H
759	64	H	H	A
760	55	H	H	A
761	49	H	A	A
762	53	H	H	H
763	55	H	H	H
764	60	H	H	H
765	57	H	H	H
766	67	B	B	B
767	70	H	H	H
768	48	H	H	H
769	61	H	H	H
770	43	H	H	H
771	51	H	H	H
772	79	B	B	B
773	72	H	H	H
774	70	H	H	H
775	43	H	A	A
776	60	H	H	H
777	40	H	H	A
778	50	H	H	H
779	58	A	A	N
780	61	H	H	H
781	50	H	H	N
782	55	H	H	N
783	60	H	H	H
784	60	H	H	H
785	86	B	H	B
786	43	A	H	H
787	56	H	H	H
788	97	H	B	B
789	66	H	H	H
790	60	H	H	H
791	64	H	H	H
792	66	H	H	A
793	93	H	B	B
794	30	H	H	H
795	65	H	H	N
796	51	H	H	H
797	49	H	H	H
798	98	H	H	H
799	49	H	H	H
800	55	H	H	H
801	66	H	H	H
802	71	H	H	B
803	57	H	H	H
804	76	H	B	B
805	64	H	H	H
806	45	H	H	H
807	50	H	H	A
808	54	H	H	H
809	53	H	A	A
810	55	H	H	H
811	76	H	H	H
812	80	H	B	B
813	62	H	H	H
814	70	H	H	N
815	54	H	H	H
816	60	H	H	H
817	70	H	H	H
818	55	H	H	H
819	39	H	H	H
820	30	H	H	H
821	75	B	B	N
822	65	B	B	N
823	48	H	H	H
824	53	H	H	H
825	52	H	H	H
826	57	H	H	H
827	53	A	A	A
828	46	H	H	H
829	70	H	H	H
830	55	H	H	H
831	79	N	B	N
832	33	H	A	N
833	60	H	B	N
834	66	A	A	A
835	36	H	H	H
836	52	H	H	H
837	55	H	H	H
838	57	H	H	H
839	80	H	B	H
840	56	H	H	H
841	65	H	B	N
842	68	H	H	H
843	75	H	B	N
844	50	H	H	H
845	78	H	B	B
846	54	H	H	H
847	62	H	H	H
848	63	H	H	H
849	63	H	H	H
850	51	N	N	H
851	76	N	B	B
852	83	H	H	H
853	65	H	H	H
854	59	H	H	H
855	65	H	H	A
856	64	H	H	H
857	91	H	H	H
858	40	H	H	H
859	62	H	H	A
860	54	H	B	N
861	79	B	B	B
862	85	B	H	N
863	48	H	A	A
864	55	H	H	B
865	81	B	H	N
866	65	H	H	H
867	70	H	H	N
868	63	H	H	H
869	100	B	H	H
870	87	H	H	N
871	85	H	H	H
872	84	H	H	N
873	109	H	H	H
874	90	H	B	B
875	51	H	H	H
876	67	B	B	B
877	63	H	H	H
878	70	H	H	H
879	54	H	H	N
880	65	H	B	N
881	72	H	H	H
882	66	H	H	H
883	60	A	A	A
884	41	H	A	A
885	58	H	H	H
886	55	H	H	H
887	31	H	A	A
888	41	A	A	A
889	87	H	H	H
890	46	H	A	A
891	40	H	H	H
892	32	B	H	N
893	54	H	H	H
894	51	H	H	H
895	51	H	H	H
896	40	H	H	H
897	45	H	A	N
898	87	B	B	B
899	90	B	B	B
900	46	H	H	H
901	43	H	H	H
902	50	H	H	H
903	65	H	H	H
904	50	H	H	H
905	57	H	H	H
906	54	H	H	H
907	54	H	H	H
908	70	H	B	H
909	83	H	B	B
910	74	H	B	N
911	64	H	H	H
912	89	H	H	H
913	57	H	H	H
914	50	B	B	B
915	56	H	H	H
916	49	H	H	H
917	65	H	H	H
918	49	H	H	H
919	45	H	H	N
920	60	H	A	H
921	45	H	H	H
922	41	H	A	A
923	46	H	H	H
924	50	B	B	B
925	37	H	A	A
926	70	H	H	H
927	42	H	H	H
928	59	H	A	A
929	44	H	H	H
930	80	H	N	H
931	50	H	H	H
932	50	H	N	H
933	82	H	N	B
934	46	H	N	H
935	43	H	N	A
936	52	H	H	H
937	58	H	N	H
938	59	H	N	H
939	59	H	H	H
940	35	H	A	H
941	45	H	H	H
942	50	H	H	H
943	51	H	N	H
944	54	H	H	H
945	57	H	H	H
946	40	H	A	H
947	51	H	B	H
948	36	H	H	H
949	42	H	A	H
950	79	H	H	H
951	73	H	B	H
952	45	H	H	H
953	74	H	B	H
954	51	H	N	H
955	53	H	H	H
956	79	H	B	N
957	57	H	H	H
958	77	H	B	H
959	71	H	H	H
960	69	H	H	A
961	51	H	H	A
962	55	H	H	H
963	74	H	B	H
964	52	H	N	A
965	59	H	B	H
966	54	H	N	H
967	80	H	N	H
968	82	H	B	H
969	59	H	H	H
970	63	H	H	H
971	57	H	H	A
972	59	H	H	H
973	98	H	H	H
974	49	H	H	H
975	55	H	H	H
976	60	H	H	H
977	80	H	N	H
978	74	H	N	A
979	69	H	H	H
980	43	H	A	A
981	68	H	H	H
982	61	H	N	A
983	49	H	H	A
984	53	H	N	H
985	56	H	N	H
986	57	H	H	A
987	72	H	H	H
988	70	H	N	H
989	44	H	A	H
990	49	H	H	H
991	46	H	A	H
992	60	H	B	H
993	55	H	B	H
994	49	H	B	H
995	41	H	N	H
996	97	H	H	H
997	67	H	N	H
998	55	H	H	H
999	62	H	H	H
1000	50	H	H	H
1001	59	H	H	A
1002	67	H	B	H
1003	53	N	N	H
1004	48	H	H	H
1005	50	H	H	H
1006	57	H	A	H
1007	76	H	B	H
1008	55	H	H	H
1009	55	H	H	H
1010	56	B	N	A
1011	60	H	H	A
1012	45	A	A	A
1013	50	H	B	B
1014	40	H	H	A
1015	42	H	N	H
1016	70	A	A	A
1017	60	H	H	H
1018	64	B	N	H
1019	62	H	H	H
1020	50	H	H	H
1021	80	B	B	B
1022	62	B	N	H
1023	45	N	A	N
1024	65	B	N	H
1025	65	N	A	A
1026	90	N	N	H
1027	66	H	H	H
1028	89	B	B	H
1029	75	B	B	B
1030	55	A	N	N
1031	77	N	N	N
1032	62	H	H	H
1033	64	H	N	A
1034	75	H	H	H
1035	85	N	N	N
1036	58	H	H	H
1037	49	H	H	N
1038	109	H	B	H
1039	62	N	N	N
1040	80	N	N	A
1041	45	H	N	H
1042	55	H	A	A
1043	49	H	H	H
1044	52	H	H	H
1045	55	H	N	H
1046	32	N	N	N
1047	60	H	B	H
1048	54	H	A	H
1049	60	H	N	N
1050	78	H	H	H
1051	45	H	A	H
1052	55	H	H	H
1053	63	H	H	A
1054	77	H	H	A
1055	91	H	B	H
1056	72	H	H	H
1057	69	H	H	H
1058	83	H	H	H
1059	77	H	H	A
1060	80	N	N	N
1061	67	H	H	N
1062	69	H	B	N
1063	62	H	H	H
1064	68	H	N	N
1065	77	B	N	B
1066	68	H	H	H
1067	70	H	H	H
1068	51	H	H	H
1069	67	H	H	H
1070	78	H	H	H
1071	59	H	H	H
1072	78	H	B	H
1073	77	H	H	A
1074	82	N	N	N
1075	45	H	H	A
1076	65	H	N	N
1077	66	H	H	H
1078	65	H	N	N
1079	67	H	H	A
1080	87	H	N	N
1081	92	H	H	N
1082	85	B	B	B
1083	55	H	H	A
1084	47	H	H	A
1085	62	H	H	H
1086	77	H	H	H
1087	60	H	N	N
1088	55	H	H	H
1089	67	H	H	B
1090	57	H	H	H
1091	55	N	N	N
1092	45	H	H	H
1093	77	H	B	H
1094	56	H	H	H
1095	62	H	N	H
1096	55	H	H	H
1097	40	H	H	H
1098	46	H	N	A
1099	73	H	B	B
1100	74	H	H	H
1101	67	B	B	N
1102	51	H	B	H
1103	39	H	A	H
1104	70	H	H	H
1105	62	H	A	A
1106	81	H	B	B
1107	75	H	B	H
1108	51	H	H	H
1109	45	H	N	N
1110	34	N	N	N
1111	40	H	A	A
1112	47	H	H	H
1113	91	H	B	N
1114	55	H	N	A
1115	41	H	A	H
1116	65	H	N	H
1117	45	H	N	A
1118	60	H	H	H
1119	30	H	A	A
1120	72	H	H	H
1121	93	H	H	H
1122	87	H	B	B
1123	76	H	B	H
1124	70	N	N	N
1125	70	H	H	H
1126	52	B	B	H
1127	80	B	B	B
1128	64	H	H	A
1129	65	H	A	B
1130	80	B	B	N
1131	62	H	H	H
1132	57	H	H	H
1133	67	B	N	H
1134	80	H	N	B
1135	52	H	A	H
1136	57	H	H	H
1137	51	H	H	H
1138	78	N	N	H
1139	77	N	N	A
1140	80	H	H	H
1141	69	N	N	H
1142	60	N	N	H
1143	53	H	H	N
1144	73	N	N	H
1145	70	N	H	H
1146	56	N	H	H
1147	60	N	H	N
1148	40	H	H	H
1149	59	N	A	H
1150	79	N	N	H
1151	49	N	A	N
1152	49	H	A	A
1153	46	H	H	H
1154	56	B	B	B
1155	50	A	A	B
1156	36	N	A	A
1157	55	H	N	H
1158	50	H	H	H
1159	53	H	H	H
1160	50	H	H	H
1161	48	A	B	A
1162	52	H	H	H
1163	75	H	B	B
1164	62	H	H	H
1165	63	H	B	H
1166	52	H	H	H
1167	56	H	H	H
1168	50	H	H	N
1169	81	N	B	N
1170	75	H	B	N
1171	65	H	H	A
1172	49	H	H	N
1173	51	H	N	H
1174	54	H	H	H
1175	86	N	B	B
1176	60	H	H	N
1177	61	H	A	A
1178	60	H	N	A
1179	70	H	B	B
1180	51	H	H	A
1181	44	N	N	H
1182	49	H	A	H
1183	40	H	H	A
1184	60	H	H	N
1185	50	B	N	H
1186	55	A	A	H
1187	47	H	A	A
1188	43	H	N	A
1189	52	H	H	N
1190	50	N	H	H
1191	55	N	H	H
1192	40	H	A	A
1193	48	H	H	N
1194	58	H	H	H
1195	80	H	H	H
1196	50	N	H	H
1197	87	H	B	B
1198	45	H	N	H
1199	47	N	H	N
1200	67	H	A	H
1201	53	H	A	N
1202	67	H	H	H
1203	87	N	N	B
1204	65	H	H	H
1205	79	N	H	N
1206	71	H	H	A
1207	69	H	H	N
1208	40	H	A	H
1209	85	B	B	N
1210	82	B	B	N
1211	67	H	H	H
1212	60	B	B	B
1213	50	H	H	H
1214	75	H	H	B
1215	65	H	N	H
1216	52	H	N	A
1217	95	H	B	N
1218	83	A	N	H
1219	65	H	H	H
1220	63	H	H	A
1221	105	N	N	N
1222	73	H	H	H
1223	65	H	N	A
1224	84	H	B	H
1225	40	N	N	H
1226	56	H	H	H
1227	28	N	N	N
1228	40	N	N	N
1229	57	N	N	N
1230	47	A	H	N
1231	50	H	H	H
1232	67	H	H	H
1233	71	H	N	N
1234	75	H	H	H
1235	50	H	H	H
1236	57	H	H	H
1237	50	H	H	H
1238	60	N	N	N
1239	62	N	N	N
1240	35	N	N	N
1241	44	N	N	N	Ratio
	c2	P<0.001	P<0.001	P<0.001
	A	36	143	226	1
	H	920	655	663	2
	B	169	243	174	1
	N	116	200	178
		1241	1241	1241
		Mean±Std
	A	52.08±12.03	50.08±10.23	53.58±11.42
	H	58.66±13.2	57.8±11.58	58.85±12.67
	B	70.07±14.37	72.67±13.60	72.6±13.62
