# Supplementary material for: Mapping of dwarfing QTL of Ari1327, a semi-dwarf mutant of upland cotton
Source: BMC Plant Biol. 2022 Jan 3;22:5. doi: 10.1186/s12870-021-03359-x (PMC8722190; doi:10.1186/s12870-021-03359-x)
Supplement: Supplementary file 12 — Additional file 12. [file 12870_2021_3359_MOESM12_ESM.xlsx]

## Sheet: DEGs
Two leaves stage	log2(971/1327)	P-value	Ari1327	Ari971		Four leaves stage	log2(971/1327)	P-value	Ari1327	Ari971		Six leaves stage	log2(971/1327)	P-value	Ari1327	Ari971
Gh_A01G0095	-7.2291	0.00192382	18.5421	0.123589		Gh_A01G0095	-7.64089	4.4764e-05	22.4989	0.112726		Gh_A01G0028	-1.55446	0.00881668	5.82496	1.98314
Gh_A01G0096	-7.99513	6.41687e-06	9.7902	0.0383723		Gh_A01G0280	-1.6167	0.000563903	3.22278	1.05088		Gh_A01G0064	2.44538	0.00372871	1.03604	5.64299
Gh_A01G0276	1.83124	0.00120771	1.582	5.62943		Gh_A01G0361	3.47312	0.000377308	0.264942	2.94214		Gh_A01G0095	-7.50865	3.18076e-05	26.9486	0.147982
Gh_A01G0343	2.13936	0.00347784	1.92433	8.47795		Gh_A01G0537	-3.29147	0.00173084	60.967	6.2268		Gh_A01G0133	2.14481	9.65714e-05	2.81634	12.4548
Gh_A01G0361	4.33462	2.63415e-05	0.151191	3.05054		Gh_A01G0548	-2.6559	0.00920287	0.724421	0.114944		Gh_A01G0162	1.90761	0.00609368	0.23248	0.872233
Gh_A01G1082	-1.83233	6.07809e-05	4.50862	1.26607		Gh_A01G0632	-1.84985	0.00771317	2.7845	0.772481		Gh_A01G0218	-4.15393	0.00739839	1.60269	0.0900307
Gh_A01G1861	2.04247	0.00287232	5.56345	22.9186		Gh_A01G0822	1.90102	0.00594965	0.634535	2.36984		Gh_A01G0231	2.98444	0.000376861	1.58983	12.5822
Gh_A01G2050	1.67181	0.00664208	0.590644	1.88187		Gh_A01G0898	-2.12744	0.00110187	181.812	41.61		Gh_A01G0267	1.75463	0.00523321	0.672361	2.26882
Gh_A02G0049	-3.72589	0.000202099	25.9191	1.95891		Gh_A01G1370	-2.18334	0.00932248	5.94834	1.30962		Gh_A01G0328	-1.91668	0.000254355	19.8066	5.24605
Gh_A02G0270	#NUM!	0.000763254	1.61842	0		Gh_A01G1400	-1.64033	0.00871465	10.2899	3.30084		Gh_A01G0361	5.64152	1.5993e-05	0.057212	2.85597
Gh_A02G0681	1.80857	0.00157589	0.657045	2.30159		Gh_A01G1546	-1.63353	0.00947124	0.24022	0.0774227		Gh_A01G0431	-2.43869	0.00512451	6.6972	1.2353
Gh_A02G0810	-4.91962	0.000153888	1.2993	0.0429297		Gh_A01G1640	-2.13828	0.000151324	64.3529	14.6177		Gh_A01G0514	1.53442	0.000994346	1.68197	4.87218
Gh_A02G0983	-1.88143	0.0064965	0.655531	0.177921		Gh_A01G1714	-3.71791	0.00463772	5.17107	0.392987		Gh_A01G0534	-1.77033	0.000916772	14.5371	4.26143
Gh_A02G1420	-3.09808	0.000322836	0.718241	0.0838793		Gh_A01G1773	-1.79662	0.00968606	78.0724	22.473		Gh_A01G0540	-3.07528	0.000716583	2.58945	0.307225
Gh_A02G1424	-2.41159	0.00020392	2.16849	0.407565		Gh_A01G1839	-1.59852	0.00678486	46.0851	15.218		Gh_A01G0581	-2.63836	5.24775e-05	148.965	23.9255
Gh_A03G0046	-4.43011	0.000172764	3.82059	0.177228		Gh_A01G1860	4.75187	0.00570647	0.0234867	0.632814		Gh_A01G0611	2.70133	0.00393014	0.09043	0.588157
Gh_A03G0279	-1.67239	0.000179605	28.6535	8.98958		Gh_A01G1861	2.42007	7.23137e-05	4.8132	25.76		Gh_A01G0616	3.98427	1.20682e-06	0.218666	3.46073
Gh_A04G0060	#DIV/0!	0.0056551	0.168622	0.848324		Gh_A01G1899	-1.97663	6.54331e-05	2.17394	0.552361		Gh_A01G0691	-2.53679	0.000221016	2.36014	0.406712
Gh_A04G0535	1.95317	0.000216872	1.43566	5.55925		Gh_A01G1915	1.88621	0.00323247	0.403919	1.49314		Gh_A01G0700	1.59155	0.000438868	6.63035	19.9821
Gh_A04G0829	-3.40023	0.00894453	4.3905	0.415855		Gh_A02G0049	-3.81045	4.15151e-08	35.923	2.56044		Gh_A01G0713	2.00132	7.22804e-05	3.94335	15.7879
Gh_A04G0830	7.80533	2.72255e-05	0.208274	46.588		Gh_A02G0104	2.05203	0.000617132	0.528694	2.19244		Gh_A01G0717	1.68099	0.00375043	1.22651	3.93276
Gh_A04G1093	-2.13091	0.00409825	8.26155	1.88622		Gh_A02G0311	-1.57227	0.00997796	9.30824	3.13016		Gh_A01G0738	-1.85924	3.16579e-05	22.276	6.13975
Gh_A04G1283	2.4029	0.00303259	1.0327	5.46157		Gh_A02G0522	-5.17514	0.00589521	1.83379	0.0507547		Gh_A01G0741	3.91748	1.3145e-06	5.31505	80.3132
Gh_A05G0588	-1.55931	0.00996259	150.103	50.932		Gh_A02G0671	-3.10711	0.00394839	12.1267	1.40738		Gh_A01G0766	2.01772	0.00400742	2.3479	9.50764
Gh_A05G0765	3.57633	0.0013694	0.113036	1.34834		Gh_A02G0783	-1.82246	0.00013731	5.45651	1.54276		Gh_A01G0774	2.87922	4.7642e-05	19.9751	146.967
Gh_A05G1118	-1.79577	0.000431759	9.41475	2.71162		Gh_A02G0836	-3.70063	0.00373822	55.6667	4.28148		Gh_A01G0775	1.721	0.00281825	19.3899	63.9213
Gh_A05G1393	1.55195	0.00288561	3.81574	11.1882		Gh_A02G0987	3.7124	0.00225241	0.0339723	0.445317		Gh_A01G0813	1.71229	0.00124908	18.1616	59.512
Gh_A05G1606	-4.72683	0.000538506	1.48517	0.0560867		Gh_A02G1312	-2.23476	0.00564461	1.14708	0.243704		Gh_A01G0877	-2.60691	0.000921971	18.4795	3.03341
Gh_A05G2830	-1.59124	0.00334986	1.01141	0.335674		Gh_A02G1355	-3.32069	0.00310089	0.160416	0.0160553		Gh_A01G0888	-2.13049	0.0055462	4.0345	0.921401
Gh_A05G2986	5.91339	0.00902967	0.027036	1.62948		Gh_A02G1420	-3.34417	0.00279874	0.931685	0.0917433		Gh_A01G0897	-1.83741	0.00464744	6.86878	1.92205
Gh_A05G3069	2.00915	0.00683149	3.20008	12.8817		Gh_A02G1424	-1.8803	0.00449541	2.60553	0.707733		Gh_A01G0934	-3.04957	0.00669614	395.615	47.7815
Gh_A05G3470	-3.20488	0.00292182	1.66678	0.180765		Gh_A02G1484	-1.51561	0.00690148	4.23449	1.481		Gh_A01G0963	1.63316	0.000311604	2.26772	7.03428
Gh_A05G3572	-5.3469	3.18706e-05	1.88433	0.0463		Gh_A03G0066	-3.16967	0.000285366	56.9917	6.33355		Gh_A01G0973	-1.73109	0.00110018	5.20709	1.56851
Gh_A06G1282	-1.75569	0.0024774	2.43323	0.720558		Gh_A03G0210	-2.99938	0.00426674	31.9196	3.99166		Gh_A01G1000	2.23891	0.00523923	0.220724	1.04191
Gh_A06G1337	#NUM!	0.00075615	5.95497	0		Gh_A03G0236	-1.77061	0.00131595	12.2689	3.59584		Gh_A01G1029	3.61195	0.0055476	3.0476	37.2619
Gh_A06G1365	4.81416	0.00642556	0.281307	7.91382		Gh_A03G0324	-2.61126	0.0031084	1.01883	0.166738		Gh_A01G1114	2.13635	0.00177	0.79992	3.51682
Gh_A06G1617	-6.08207	0.0057519	4.30118	0.0634897		Gh_A03G0524	-4.32144	0.000210027	109.723	5.48805		Gh_A01G1167	-1.72358	0.00166674	2.14328	0.648977
Gh_A06G1631	2.28095	0.00291532	1.9925	9.68349		Gh_A03G0791	-2.74041	0.00341929	33.8335	5.06292		Gh_A01G1287	2.10491	0.000822428	2.83737	12.2056
Gh_A06G1688	#DIV/0!	0.0017975	0.21272	0.82973		Gh_A03G1140	-3.33393	0.00831932	23.467	2.32725		Gh_A01G1324	-2.47448	0.00506078	51.7449	9.31054
Gh_A06G1729	-1.58756	9.20118e-05	15.0654	5.01278		Gh_A03G1262	-1.63269	0.00822758	0.455935	0.147033		Gh_A01G1361	-1.65632	6.57791e-05	1980.08	628.176
Gh_A06G1735	-6.00198	0.000614033	5.2693	0.08222		Gh_A03G1279	-3.05496	0.00613285	1.25182	0.150628		Gh_A01G1403	2.87795	0.0020584	3.32014	24.4065
Gh_A06G2072	#NUM!	0.00107087	2.55046	0		Gh_A03G1298	-2.79335	0.0042992	0.310718	0.0448213		Gh_A01G1462	1.92708	0.000777741	2.73186	10.3888
Gh_A07G0026	3.15052	5.41813e-05	1.95429	17.3537		Gh_A03G1463	#DIV/0!	7.23133e-07	0	11.4129		Gh_A01G1471	-2.06307	0.0016932	2.8976	0.693415
Gh_A07G0377	#NUM!	0.00441065	1.03454	0		Gh_A03G1517	-2.4217	0.00339128	0.579683	0.10819		Gh_A01G1529	-2.60561	0.00111772	19.5056	3.20473
Gh_A07G0379	2.46395	0.00728544	1.11417	6.14713		Gh_A03G1587	-1.57119	0.000849392	0.662024	0.222791		Gh_A01G1622	2.05699	0.00283031	2.88219	11.9933
Gh_A07G0554	-1.59525	0.00213709	2.67778	0.886252		Gh_A03G1618	-3.20876	0.00898452	79.7298	8.62358		Gh_A01G1637	1.74208	0.00437874	2.6121	8.73792
Gh_A07G0919	3.83603	0.00143327	0.077535	1.10728		Gh_A03G1824	-2.05139	0.00341692	1.86914	0.450933		Gh_A01G1666	3.34303	1.69428e-05	0.947076	9.61028
Gh_A07G1213	-4.02404	0.000481628	1.39201	0.0855627		Gh_A03G1993	-2.56197	0.003201	0.699807	0.118508		Gh_A01G1701	2.05361	0.00372728	1.66926	6.92982
Gh_A07G1556	-1.62646	0.00470532	0.822722	0.266466		Gh_A03G2086	-2.09077	0.00656569	56.1268	13.176		Gh_A01G1739	-2.57594	0.00996171	0.696162	0.116755
Gh_A07G2326	3.0527	0.000825139	0.109816	0.911217		Gh_A03G2168	-4.41405	0.00333836	59.3193	2.78249		Gh_A01G1768	-1.65988	0.00428207	1.21959	0.385957
Gh_A08G0056	-1.60279	0.000111145	12.595	4.14677		Gh_A04G0074	-6.02501	0.0017236	0.416523	0.00639633		Gh_A01G1785	#DIV/0!	0.000337082	0	1.21285
Gh_A08G0125	-2.8929	0.00236826	0.990884	0.133406		Gh_A04G0196	-2.81344	0.00558401	20.674	2.941		Gh_A01G1825	-2.87736	9.15665e-05	10.3287	1.40564
Gh_A08G0299	-2.46279	0.00640281	14.4103	2.61396		Gh_A04G0260	-2.94478	6.11004e-05	4.83671	0.628177		Gh_A01G1843	3.59809	0.000149383	2.83264	34.3024
Gh_A08G0770	-1.59166	0.00423655	1.79161	0.594436		Gh_A04G0305	-2.68816	0.000116431	149.624	23.2159		Gh_A01G1844	3.33935	0.00312075	1.12345	11.3709
Gh_A08G1106	-2.19434	0.00120558	16.951	3.70367		Gh_A04G0460	-2.0177	0.0047391	14.5965	3.60464		Gh_A01G1881	-1.73443	0.000115519	6.66656	2.00348
Gh_A08G1640	2.60291	0.00552831	11.9071	72.3368		Gh_A04G0736	-5.15117	0.000423334	1.01988	0.0287007		Gh_A01G1903	-1.83025	0.00669514	4.53221	1.27453
Gh_A08G1743	2.62726	0.00270376	3.26638	20.1814		Gh_A04G0830	7.68908	0.00306476	0.214132	44.1901		Gh_A01G1923	3.42849	1.36614e-06	22.0652	237.566
Gh_A08G2235	-1.5345	0.00940989	1.48141	0.511381		Gh_A04G0855	3.10129	0.000749247	1.49618	12.8401		Gh_A01G1947	-1.55849	0.00866913	8.59013	2.91641
Gh_A08G2389	2.16736	0.00748814	5.6506	25.3825		Gh_A04G0888	-1.59601	0.00164794	2.02641	0.670317		Gh_A01G1981	-2.69555	0.000624662	3.58325	0.553141
Gh_A09G0413	3.44132	0.0079625	0.161053	1.74949		Gh_A04G0912	-1.57077	0.00402487	1.49326	0.502673		Gh_A01G1990	2.81017	0.00106825	0.598683	4.19897
Gh_A09G0422	#NUM!	0.00557707	1.68914	0		Gh_A04G0980	4.43385	0.00785844	0.241424	5.218		Gh_A01G2090	-2.08161	0.00264051	3.61584	0.854244
Gh_A09G0536	-2.10137	0.00132622	14.3661	3.34782		Gh_A04G1065	2.42884	0.00165636	0.141557	0.762228		Gh_A01G2134	2.36786	0.00894504	13.0007	67.1064
Gh_A09G0629	-2.43656	0.00194243	4.77788	0.882588		Gh_A04G1076	-2.95728	0.000587951	11.295	1.45431		Gh_A01G2148	1.64518	0.00395699	6.21862	19.4511
Gh_A09G0981	-3.3048	0.0017493	0.660098	0.066798		Gh_A04G1104	-2.99891	0.00236174	1.80797	0.226167		Gh_A02G0049	-4.19666	6.95415e-05	64.6507	3.52576
Gh_A09G1609	1.82825	0.00961127	7.18986	25.5317		Gh_A04G1167	-2.03736	0.00041593	3.90988	0.952483		Gh_A02G0063	-3.33207	0.00274717	106.406	10.566
Gh_A09G2214	1.78477	0.0086848	0.356352	1.22786		Gh_A04G1303	-2.22917	0.00843667	0.402754	0.0859		Gh_A02G0152	-1.86012	0.00680459	1.59432	0.439161
Gh_A09G2386	-1.53298	0.00664471	11.8245	4.08612		Gh_A05G0409	-6.00218	0.00139657	1.75944	0.0274497		Gh_A02G0162	1.54599	0.00116665	3.22394	9.41407
Gh_A09G2421	1.67898	0.000624902	5.60456	17.9459		Gh_A05G0462	-4.19488	0.00216452	1.54538	0.0843817		Gh_A02G0178	-4.50304	0.000448396	1.69917	0.074935
Gh_A09G2443	2.0346	0.000585615	1.0722	4.39288		Gh_A05G0483	-4.45841	0.00457138	56.9357	2.58982		Gh_A02G0296	1.80023	0.00201591	0.516233	1.79791
Gh_A10G0238	-1.55445	0.00756876	4.46317	1.51953		Gh_A05G0550	-1.75537	0.00875656	1.43236	0.424261		Gh_A02G0333	1.86656	0.00185942	5.28138	19.2592
Gh_A10G0320	#NUM!	0.00110012	1.53964	0		Gh_A05G0765	5.22798	3.46257e-05	0.051649	1.93571		Gh_A02G0395	1.91364	0.000204619	3.89281	14.6665
Gh_A10G0594	-2.19494	0.00733017	2.10373	0.459457		Gh_A05G0801	-2.31715	0.00665349	1.14384	0.229528		Gh_A02G0453	-5.11269	0.00144655	6.32968	0.182941
Gh_A10G0742	-1.75971	0.00396976	5.5559	1.6407		Gh_A05G0870	-5.47055	0.00606882	5.21733	0.117665		Gh_A02G0480	2.58285	0.000377115	2.03769	12.2082
Gh_A10G0846	2.32999	0.0023332	0.934938	4.70087		Gh_A05G1118	-1.77208	6.17121e-06	10.1029	2.95797		Gh_A02G0558	3.42137	0.00172821	0.644516	6.90509
Gh_A10G1602	-6.07122	0.000324821	0.761905	0.0113313		Gh_A05G1721	-2.58101	6.81951e-05	33.1596	5.54174		Gh_A02G0642	2.23232	0.000506981	1.81705	8.53809
Gh_A11G0609	3.53917	0.00769024	0.264995	3.08058		Gh_A05G1815	-2.93285	0.0066845	17.0793	2.23664		Gh_A02G0683	-2.58953	0.00446967	3.69931	0.614603
Gh_A11G0692	-2.19474	0.000751751	3.12511	0.682624		Gh_A05G2005	-10.8511	0.00089043	6.6142	0.00358067		Gh_A02G0718	-1.77034	0.000523241	0.726482	0.212961
Gh_A11G1139	-3.40961	0.00932472	2.2572	0.21241		Gh_A05G2038	-4.17322	0.00075294	0.788445	0.0437027		Gh_A02G0721	2.39611	0.00672225	4.94337	26.0211
Gh_A11G1314	1.79611	0.00186179	0.310909	1.07973		Gh_A05G2117	2.87588	0.00963269	0.0255457	0.187519		Gh_A02G0738	-1.51479	0.000540729	16.9305	5.9248
Gh_A11G1426	-2.9575	2.75555e-05	1.60717	0.206902		Gh_A05G2138	-4.14587	0.00275667	2.68892	0.151897		Gh_A02G0778	-1.76482	0.00400052	1.02905	0.302813
Gh_A11G1468	#NUM!	0.000250606	1.58316	0		Gh_A05G2194	-5.65204	0.00182512	0.834003	0.0165857		Gh_A02G0788	1.53294	0.00291138	3.19245	9.23814
Gh_A11G1537	-2.27166	0.00980919	1.21676	0.251981		Gh_A05G2275	-3.43049	0.000632976	2.03796	0.189022		Gh_A02G0808	-3.71266	0.000480879	1.44645	0.110327
Gh_A11G1567	4.57477	0.000992051	0.035669	0.850031		Gh_A05G2366	-1.71374	0.00169326	0.839184	0.255841		Gh_A02G0820	2.28645	0.000223556	3.34403	16.314
Gh_A11G2727	-8.75893	0.00204255	30.641	0.0707297		Gh_A05G2541	-2.87568	0.00368932	0.128021	0.0174427		Gh_A02G0900	2.43598	0.0014702	2.31892	12.5485
Gh_A11G2762	-3.21906	0.00283594	2.6833	0.288161		Gh_A05G2623	-1.57776	0.00287588	9.32878	3.12515		Gh_A02G0901	2.18903	0.00132224	2.64408	12.057
Gh_A11G2842	-4.40831	0.00367976	37.0333	1.74405		Gh_A05G2765	-3.60692	0.00967305	56.7769	4.65994		Gh_A02G0917	1.95154	0.00251379	1.42867	5.5259
Gh_A12G0083	2.37568	0.00305333	5.18452	26.9067		Gh_A05G2793	-3.32112	0.00340739	14.5356	1.45438		Gh_A02G0951	2.30021	0.00212769	20.3606	100.282
Gh_A12G0111	-1.57126	0.00304379	5.18769	1.74573		Gh_A05G2818	-3.68657	0.00391995	0.255048	0.0198087		Gh_A02G1079	1.67804	0.00282024	5.77197	18.4699
Gh_A12G0351	1.98885	0.0095979	2.12853	8.44859		Gh_A05G3158	-2.46792	0.00948846	0.273537	0.0494423		Gh_A02G1144	-2.15692	0.00699438	14.086	3.15856
Gh_A12G0672	#DIV/0!	0.00230536	0	3.78831		Gh_A05G3171	-3.70339	0.00162596	14.8626	1.14094		Gh_A02G1154	-1.53014	0.00513341	3.53024	1.22232
Gh_A12G1336	3.23292	0.00335371	0.0643473	0.604974		Gh_A05G3566	-3.83599	0.000879316	1.74955	0.122512		Gh_A02G1198	2.28631	0.000374812	5.83149	28.4464
Gh_A12G1570	-3.52466	0.00898095	0.947964	0.082369		Gh_A06G0709	-5.14671	0.00286186	28.7702	0.812136		Gh_A02G1200	-2.70437	5.91432e-05	34.0704	5.22735
Gh_A13G0001	2.39483	0.00817073	0.357717	1.88128		Gh_A06G0727	-4.74983	0.00511854	6.81974	0.25347		Gh_A02G1211	1.65166	0.00887255	1.048	3.29274
Gh_A13G0012	-2.31174	0.00511841	18.7504	3.77667		Gh_A06G0917	-2.56205	0.00467386	47.3254	8.01383		Gh_A02G1244	3.2305	3.41393e-06	5.43816	51.0423
Gh_A13G0155	3.8924	0.00736491	0.30481	4.52645		Gh_A06G1144	-2.18178	0.000307245	75.6816	16.6805		Gh_A02G1268	4.42912	6.42697e-08	92.5728	1994.26
Gh_A13G0205	2.12831	0.0083271	0.816689	3.57062		Gh_A06G1365	3.20267	0.00437725	0.993457	9.14639		Gh_A02G1277	3.18139	0.00441196	0.174436	1.58246
Gh_A13G0289	-1.58925	0.00941403	0.584682	0.194316		Gh_A06G1542	-2.87524	0.000454217	0.234782	0.0319987		Gh_A02G1401	3.61158	0.00131264	0.0457107	0.558743
Gh_A13G0379	1.69541	0.00141276	0.179481	0.581285		Gh_A06G1617	-4.13289	9.40172e-05	6.21959	0.354517		Gh_A02G1436	1.8078	1.99255e-05	16.9754	59.4323
Gh_A13G0804	-1.79729	0.00695557	0.785402	0.225972		Gh_A06G1728	-2.60856	0.00853713	0.185234	0.0303713		Gh_A02G1482	1.85481	0.00266901	5.5273	19.9925
Gh_A13G1042	6.48026	0.00123447	0.010609	0.947168		Gh_A06G1735	-4.48784	0.000249989	4.33437	0.193175		Gh_A02G1634	2.33815	0.000823595	1.15142	5.82221
Gh_A13G1209	2.11909	0.00256794	0.139425	0.605688		Gh_A06G1742	-3.94205	0.00400406	50.4962	3.28537		Gh_A02G1678	-1.82441	0.00470966	4.92509	1.39063
Gh_A13G1444	-3.78598	0.000911619	3.12615	0.22663		Gh_A06G1910	-1.52435	0.00514253	27.115	9.42615		Gh_A02G1696	1.85863	0.00109504	2.8874	10.4715
Gh_A13G1970	-4.05986	0.00787503	42.6951	2.55999		Gh_A06G1980	-4.63262	0.0037016	4.81444	0.194083		Gh_A02G1781	-1.58233	0.00428917	71.8822	24.0044
Gh_A13G2187	1.80274	0.00245813	0.883586	3.08266		Gh_A07G0226	-4.81202	0.00711805	13.617	0.484754		Gh_A02G1800	2.22263	0.00539926	77.5206	361.824
Gh_A13G2225	-1.80498	1.8396e-05	2.72215	0.779041		Gh_A07G0244	-3.79611	0.00502641	47.8031	3.44123		Gh_A03G0016	3.53781	0.00139174	2.00897	23.3324
Gh_A13G2285	2.7298	0.00578214	0.80461	5.33749		Gh_A07G0378	-2.93591	0.00361181	118.641	15.5038		Gh_A03G0029	1.56193	0.00018998	7.23022	21.3471
Gh_D01G0935	-1.87487	0.000593968	3.50433	0.955458		Gh_A07G0865	-2.98827	0.00205351	28.0477	3.53459		Gh_A03G0080	1.54829	0.00211232	1.99375	5.83112
Gh_D01G1093	2.68089	0.00695989	0.994499	6.37722		Gh_A07G0909	-3.8797	0.0049327	16.7093	1.13514		Gh_A03G0097	-1.97198	0.00646056	11.5119	2.93441
Gh_D01G1196	-1.72673	0.00656647	1.33958	0.404734		Gh_A07G1018	-3.14507	0.00342774	3.14233	0.355216		Gh_A03G0120	1.57886	5.79945e-05	4.41168	13.1791
Gh_D01G1494	1.74262	0.000779844	0.36942	1.23623		Gh_A07G1184	-1.99719	0.00447507	0.112474	0.0281733		Gh_A03G0138	1.65163	0.00389137	53.6223	168.475
Gh_D01G1867	3.27517	0.00438361	0.056569	0.547649		Gh_A07G1205	-1.66708	0.00627872	8.48159	2.67077		Gh_A03G0164	3.33368	0.00951656	0.863299	8.70358
Gh_D02G0110	-2.84399	0.00213763	5.19607	0.723684		Gh_A07G1695	-3.58859	0.00285616	0.591914	0.0492023		Gh_A03G0170	-2.80852	6.66991e-05	30.1753	4.30728
Gh_D02G0127	1.84945	0.00782999	2.83897	10.2306		Gh_A07G1915	-1.97881	0.00885057	2.52386	0.640301		Gh_A03G0188	-2.24932	0.00572411	7.92846	1.66754
Gh_D02G0140	-4.11225	0.00160639	2.56437	0.148276		Gh_A07G1995	-2.11259	0.00639067	2.02282	0.467739		Gh_A03G0216	-3.22433	0.000128356	3.68495	0.394285
Gh_D02G0172	2.11756	0.000596526	0.293465	1.27352		Gh_A08G0125	-4.5082	0.0012742	1.51937	0.0667667		Gh_A03G0305	#NUM!	0.00120081	1.93118	0
Gh_D02G0221	-8.30516	3.4521e-06	7.25525	0.0229377		Gh_A08G0349	-2.16637	0.00109158	24.6911	5.50045		Gh_A03G0309	5.45154	0.000201724	4.60775	201.635
Gh_D02G0256	2.67542	0.00187701	0.130151	0.831435		Gh_A08G0694	-4.85086	0.00102243	7.70369	0.266958		Gh_A03G0389	-3.02069	0.00238669	13.7849	1.69857
Gh_D02G0580	-2.34221	0.000837477	5.70056	1.12419		Gh_A08G1061	-5.17105	0.00313032	0.636917	0.0176783		Gh_A03G0396	1.59313	0.000103259	44.1793	133.29
Gh_D02G1214	#NUM!	0.00952914	1.83536	0		Gh_A08G1191	-1.57053	0.00179574	12.4166	4.18047		Gh_A03G0405	-9.93587	0.00394759	1184.16	1.20897
Gh_D02G2444	2.61691	0.00400084	0.398321	2.44345		Gh_A08G1276	-3.07699	0.000526239	24.1197	2.85828		Gh_A03G0407	2.07528	3.03971e-05	15.5914	65.7062
Gh_D03G0092	-3.01904	0.00204735	0.506086	0.0624313		Gh_A08G1293	-2.89423	0.000332567	54.1437	7.28279		Gh_A03G0410	-1.85352	0.000805511	8.78601	2.43123
Gh_D03G0275	-1.71075	0.00408454	0.845458	0.258289		Gh_A08G1409	-1.57592	0.000541059	9.5238	3.19455		Gh_A03G0420	-7.85164	0.00878317	114.282	0.494766
Gh_D03G1300	-1.86361	0.003411	1.45451	0.39968		Gh_A08G1503	-2.36211	0.0016335	3.47867	0.676623		Gh_A03G0511	1.76065	0.00472381	1.57746	5.34524
Gh_D04G0116	2.0535	0.00158912	0.183418	0.761393		Gh_A08G1556	-2.57512	0.00357259	1.03149	0.173092		Gh_A03G0546	2.14429	0.000529551	5.19347	22.9591
Gh_D04G0240	2.95603	0.00344486	0.785533	6.09564		Gh_A08G1640	5.89008	6.57869e-05	0.616554	36.5648		Gh_A03G0597	-1.86074	0.000507118	23.7008	6.52565
Gh_D04G0399	-2.93061	0.000669026	4.16067	0.545709		Gh_A08G1780	-2.89086	0.00485215	100.784	13.5881		Gh_A03G0657	1.70401	0.00273049	3.92877	12.8002
Gh_D04G0440	-2.01527	0.00649966	1.25311	0.309978		Gh_A08G1792	-2.19126	0.000955199	5.92509	1.29736		Gh_A03G0666	-2.79228	0.00144184	2.68273	0.387272
Gh_D04G0931	-1.93402	0.00480234	1.66136	0.434777		Gh_A08G2039	1.77383	0.000509186	0.481851	1.64774		Gh_A03G0704	1.5928	0.00251128	14.4534	43.5965
Gh_D04G1262	-2.66892	0.00076712	2.79484	0.439472		Gh_A08G2141	-3.68804	0.00181993	31.6315	2.45419		Gh_A03G0870	6.31681	1.82583e-05	0.494946	39.4556
Gh_D04G1661	-3.65828	0.000144104	16.2451	1.28668		Gh_A08G2281	1.61827	0.00127566	0.36855	1.13147		Gh_A03G0871	2.62309	0.00447343	24.5196	151.058
Gh_D04G1662	-5.60572	3.06302e-05	4.97846	0.102236		Gh_A08G2415	-1.56353	0.0054934	9.2713	3.13668		Gh_A03G0894	-7.65237	0.00920483	9.77894	0.048607
Gh_D04G1664	-3.26294	0.00104912	6.12765	0.63834		Gh_A08G2417	-4.27244	0.00114043	27.2341	1.40923		Gh_A03G0901	-3.61746	0.000213573	1084.5	88.3624
Gh_D04G1855	1.52398	0.00804511	0.599187	1.72316		Gh_A08G2525	1.83124	0.00467246	0.362507	1.28995		Gh_A03G0905	-3.27247	0.00701485	1.68237	0.174105
Gh_D05G0892	-3.1157	0.00366042	4.25994	0.491457		Gh_A09G0137	-1.55614	0.00905449	2.28861	0.778265		Gh_A03G0946	1.73702	2.03782e-05	51.5464	171.828
Gh_D05G0980	-1.943	0.0049385	1.19191	0.309987		Gh_A09G0151	-2.01377	0.00542759	0.375503	0.092984		Gh_A03G0947	1.96698	2.82897e-05	16.939	66.2232
Gh_D05G1367	5.03537	0.00767054	0.0876707	2.87508		Gh_A09G0337	-3.70305	0.00775749	0.260296	0.0199867		Gh_A03G0955	3.16192	0.00189991	1.11236	9.95587
Gh_D05G1604	-1.66583	0.00426523	2.69473	0.849279		Gh_A09G0413	5.93967	0.00141679	0.0116183	0.713118		Gh_A03G0963	-2.34425	1.64974e-06	36.1005	7.10926
Gh_D05G1983	1.99036	0.00836618	0.198236	0.78766		Gh_A09G0536	-1.6158	0.000266208	13.418	4.3781		Gh_A03G1059	-7.38775	0.00147314	64.9189	0.387648
Gh_D05G2405	2.62558	0.0099925	0.32168	1.9852		Gh_A09G0679	-1.67215	0.00647531	13.293	4.17115		Gh_A03G1098	1.67448	0.00187629	81.0492	258.712
Gh_D05G2470	4.34666	0.00999097	0.0350193	0.712495		Gh_A09G0740	-1.70826	0.00893182	5.68133	1.73865		Gh_A03G1129	2.09525	0.000293598	2.69922	11.5338
Gh_D05G3447	#NUM!	0.00230319	3.65695	0		Gh_A09G0852	-4.06929	0.00496367	2.47192	0.14725		Gh_A03G1135	2.03882	0.000570734	0.951079	3.90808
Gh_D05G3548	-4.4004	0.00149599	1.35848	0.064328		Gh_A09G0923	-2.89642	0.000343492	16.9225	2.27277		Gh_A03G1141	-1.93948	0.00210349	1.84972	0.482241
Gh_D05G3555	#NUM!	0.000214345	8.08398	0		Gh_A09G0981	-3.5265	0.00124652	0.59127	0.05131		Gh_A03G1162	-2.30891	0.0016599	13.3929	2.70286
Gh_D05G3613	-5.63545	0.00309974	34.0122	0.684218		Gh_A09G1038	-2.69813	0.00330142	13.1705	2.02948		Gh_A03G1179	1.65515	0.000682473	10.9911	34.6172
Gh_D06G0684	2.46689	1.57717e-05	2.06415	11.4117		Gh_A09G1403	-2.17047	0.000333121	5.04594	1.1209		Gh_A03G1208	2.96834	0.00965043	1.25478	9.82036
Gh_D06G0733	2.01111	0.00616624	0.450761	1.81698		Gh_A09G1448	-2.79103	2.2752e-05	24.2305	3.5009		Gh_A03G1211	3.44302	0.00929013	26.2462	285.443
Gh_D06G0833	-3.66641	0.00191106	0.56487	0.0444887		Gh_A09G1607	-6.18219	0.00245979	1.14562	0.0157767		Gh_A03G1224	2.14651	0.00126576	5.32055	23.5571
Gh_D06G0880	#DIV/0!	0.00346601	0	1.41594		Gh_A09G1609	1.99028	0.00025767	4.81218	19.1195		Gh_A03G1228	-1.95479	0.0032974	1.03887	0.267985
Gh_D06G0957	-2.94842	0.0062716	0.601079	0.07787		Gh_A09G1677	-2.7359	0.0075188	43.6901	6.55833		Gh_A03G1300	2.19865	0.00486838	2.58099	11.8481
Gh_D06G1588	-3.20692	0.00378431	1.2365	0.133911		Gh_A09G1930	-2.25628	0.0037463	1.99843	0.418294		Gh_A03G1323	-2.20179	0.00353606	5.12912	1.11491
Gh_D06G1602	2.64086	0.00310997	0.650407	4.05661		Gh_A09G2087	-3.81831	0.000930242	86.7914	6.15247		Gh_A03G1325	2.58879	0.000119285	1.05315	6.33569
Gh_D06G2038	2.45146	0.00746498	0.49083	2.6847		Gh_A09G2422	-1.58862	4.72553e-05	7.63421	2.5383		Gh_A03G1329	2.08429	0.00112842	2.8595	12.1262
Gh_D06G2265	-2.37132	0.000234914	9.12303	1.76319		Gh_A09G2449	-1.65149	0.00522786	41.3987	13.1776		Gh_A03G1373	2.1149	2.37067e-05	3.53965	15.3324
Gh_D06G2272	1.57464	0.00290068	1.66551	4.96091		Gh_A09G2452	-2.86182	0.0007677	2.37393	0.32657		Gh_A03G1378	1.99778	0.000482374	3.08397	12.3169
Gh_D07G0333	1.90595	0.000178491	0.308982	1.15793		Gh_A10G0255	-1.69087	0.000937408	103.448	32.0419		Gh_A03G1405	2.2796	0.000216944	1.86906	9.07513
Gh_D07G1062	3.0028	0.0033417	0.534163	4.28161		Gh_A10G0320	#NUM!	5.16806e-05	1.13468	0		Gh_A03G1431	2.01054	0.00471081	1.58278	6.37755
Gh_D07G1242	2.91706	0.00455749	0.594961	4.49377		Gh_A10G0414	-2.13452	0.00200497	4.01529	0.914454		Gh_A03G1439	4.39917	1.0508e-05	0.647332	13.6587
Gh_D07G1295	-6.02135	0.000651016	2.85325	0.043927		Gh_A10G1178	-3.0237	0.00984479	0.775286	0.0953317		Gh_A03G1440	5.60616	0.000158164	0.0293617	1.43022
Gh_D07G1435	-1.82204	0.00744525	0.537329	0.151968		Gh_A10G1562	-1.64272	0.00112114	5.73897	1.83792		Gh_A03G1463	2.56991	0.00795197	3.04811	18.0989
Gh_D07G1813	#DIV/0!	0.00469101	0	2.14893		Gh_A10G1674	-1.94917	0.000385983	7.39871	1.91601		Gh_A03G1537	2.36834	0.00923552	0.378562	1.95469
Gh_D07G2095	-2.18562	0.00764793	1.86063	0.408999		Gh_A10G1779	#DIV/0!	8.04652e-06	0	3.27716		Gh_A03G1582	2.21223	0.000134391	2.951	13.6746
Gh_D07G2412	2.36549	0.00650629	0.133665	0.688813		Gh_A10G1908	2.55325	0.0055572	0.894962	5.25302		Gh_A03G1598	1.9467	0.00818529	6.31384	24.3394
Gh_D07G2502	1.56895	4.84033e-05	3.31412	9.83263		Gh_A10G1909	-3.20652	0.00185931	1.26974	0.137549		Gh_A03G1621	-1.5564	0.000267312	10.6019	3.60463
Gh_D08G0006	-2.5067	0.00691261	11.8943	2.09289		Gh_A10G2111	-2.89483	0.00219741	3.24264	0.435983		Gh_A03G1631	3.80927	0.00544064	1.09957	15.4144
Gh_D08G0123	-3.43126	0.000545142	2.21143	0.205003		Gh_A10G2134	-2.78013	0.00372572	90.3358	13.151		Gh_A03G1667	3.41088	0.00406568	0.103369	1.09943
Gh_D08G0203	#NUM!	0.00397198	1.52052	0		Gh_A10G2343	-2.58523	0.00877597	1.02275	0.170426		Gh_A03G1683	1.84593	0.000127661	2.26925	8.15762
Gh_D08G0364	3.81279	0.00123262	0.198262	2.78614		Gh_A11G0007	3.85239	0.000477015	0.0184603	0.266639		Gh_A03G1718	2.58797	0.000223111	6.51645	39.1802
Gh_D08G0391	-1.91928	0.0061561	19.7579	5.22371		Gh_A11G0457	-2.25548	0.00481282	1.22241	0.256005		Gh_A03G1766	1.73605	0.000507962	3.61872	12.0548
Gh_D08G1328	1.53928	0.00626468	1.95945	5.69512		Gh_A11G0458	-1.53626	0.00987777	1.6024	0.552472		Gh_A03G1767	3.13528	0.00611599	0.092479	0.81256
Gh_D08G1351	-2.95889	0.000147692	1.98039	0.254704		Gh_A11G0492	-4.08109	0.0001141	17.4683	1.03209		Gh_A03G1792	-1.5251	0.000170508	11.743	4.08014
Gh_D08G1875	-3.1496	0.00443872	18.5823	2.09399		Gh_A11G0557	1.58835	6.71655e-05	2.92421	8.79328		Gh_A03G1815	2.56124	1.69893e-05	12.9202	76.257
Gh_D08G2017	-1.97713	0.000439279	0.880436	0.223627		Gh_A11G0835	-1.85719	0.00305587	34.1211	9.41791		Gh_A03G1831	2.30014	0.00017294	6.42443	31.6408
Gh_D08G2092	3.71008	0.00800514	0.661311	8.65465		Gh_A11G0944	-1.69747	0.00594915	22.8693	7.05118		Gh_A03G1841	2.98064	0.00307256	0.482152	3.8058
Gh_D08G2603	-2.32771	0.000661064	0.623944	0.12429		Gh_A11G0963	1.86978	0.0011767	5.57076	20.3599		Gh_A03G1885	1.93414	0.000416494	4.76655	18.2154
Gh_D09G0144	-2.49367	0.00302905	2.03587	0.361477		Gh_A11G1091	-1.8276	0.00165426	5.7338	1.6154		Gh_A03G1983	1.99737	0.00558741	0.644325	2.57261
Gh_D09G0518	4.14053	0.000926282	0.046842	0.826148		Gh_A11G1139	-3.52926	0.00209604	3.64256	0.315497		Gh_A03G2014	4.42152	0.000666328	1.61731	34.658
Gh_D09G0867	-1.54524	0.000463809	2.68848	0.921177		Gh_A11G1221	-2.24681	0.00628864	4.66586	0.98305		Gh_A03G2026	2.26947	2.64642e-05	2.82748	13.6326
Gh_D09G1595	-2.80402	0.00648713	11.7309	1.67973		Gh_A11G1406	-1.57577	0.00292073	5.37538	1.80325		Gh_A03G2042	3.19764	9.7652e-05	1.84783	16.9531
Gh_D09G2074	#NUM!	0.00539312	1.03106	0		Gh_A11G1426	-3.6191	0.00287115	1.77224	0.144234		Gh_A03G2078	1.58067	0.0039146	2.60796	7.80063
Gh_D10G0153	1.70508	0.00221544	2.53396	8.26192		Gh_A11G1443	-3.78435	0.0083756	3.94375	0.286225		Gh_A03G2157	1.50656	0.000104573	46.0475	130.836
Gh_D10G0177	-4.04532	0.00360641	16.7174	1.01253		Gh_A11G1957	-2.09057	0.00273532	3.71895	0.873161		Gh_A04G0014	2.15758	0.000238477	5.63914	25.1598
Gh_D10G0178	-2.68407	0.00837721	10.7114	1.6667		Gh_A11G2027	-1.86691	0.00437195	8.05888	2.20942		Gh_A04G0034	2.15724	0.000226475	2.14378	9.56255
Gh_D10G0360	-1.50215	0.00286381	3.36148	1.18669		Gh_A11G2038	2.14442	0.0070889	0.037204	0.164484		Gh_A04G0060	3.27151	0.00816739	0.141259	1.36408
Gh_D10G0450	-2.27887	0.00206887	0.860714	0.177358		Gh_A11G2094	-2.51901	0.00324803	0.260046	0.0453683		Gh_A04G0163	-1.62107	0.00882169	1.73103	0.562747
Gh_D10G0578	-1.68453	0.000857769	0.622078	0.193532		Gh_A11G2727	-8.82612	0.00097732	47.6921	0.10508		Gh_A04G0166	-2.78385	0.00408676	2.00375	0.290952
Gh_D10G0770	-2.10519	0.00854689	2.31076	0.537069		Gh_A11G2734	-2.40798	0.0021126	66.7156	12.5705		Gh_A04G0276	1.71808	0.00339412	1.30727	4.30091
Gh_D10G0809	1.73672	0.00130223	0.274502	0.914851		Gh_A11G2762	-3.17727	0.00132868	1.7169	0.189798		Gh_A04G0281	-1.57498	0.000368246	2.89929	0.973144
Gh_D10G0919	-2.69327	0.00980252	1.59173	0.2461		Gh_A11G2805	1.77019	0.000938531	0.977934	3.33573		Gh_A04G0349	-2.3535	4.85773e-05	118.556	23.198
Gh_D10G0930	-1.74588	0.000447419	3.09548	0.922923		Gh_A11G2842	-4.63971	2.89301e-05	62.2983	2.49911		Gh_A04G0446	-2.9026	0.00862649	2.26617	0.303056
Gh_D10G2036	-1.61475	0.00348176	5.01727	1.63825		Gh_A11G3090	-1.83549	0.00224156	0.905492	0.253715		Gh_A04G0456	2.7162	0.00774978	8.42786	55.3828
Gh_D10G2080	#NUM!	0.00663201	1.66201	0.0301993		Gh_A12G0036	-1.86484	0.00418861	1.4311	0.392913		Gh_A04G0537	-1.70783	0.00235765	6.79441	2.07991
Gh_D10G2082	#NUM!	0.0010727	2.82298	0		Gh_A12G0052	-2.47137	0.00339387	11.5658	2.08555		Gh_A04G0592	-2.63567	5.25807e-06	51.8626	8.34521
Gh_D10G2084	#NUM!	0.00692326	5.31884	0		Gh_A12G0111	-1.80802	0.00107358	5.24741	1.49857		Gh_A04G0623	-2.45255	0.00146165	145.593	26.5981
Gh_D10G2085	-4.72308	0.000287881	3.34076	0.12649		Gh_A12G0216	-5.82643	0.00106189	8.07512	0.142305		Gh_A04G0640	1.73101	0.00104162	1.23582	4.10243
Gh_D10G2086	#NUM!	4.38484e-05	12.5495	0		Gh_A12G0672	#DIV/0!	0.000280057	0	2.60783		Gh_A04G0682	2.00556	0.00152513	1.52862	6.13808
Gh_D10G2105	-2.14098	0.00857632	23.8062	5.39748		Gh_A12G0969	-4.00732	0.0049488	51.9523	3.23059		Gh_A04G0697	3.06855	0.00858197	1.1768	9.87257
Gh_D11G0541	-1.67001	0.00823535	3.43396	1.07912		Gh_A12G1437	-2.43902	0.00581172	1.07636	0.19849		Gh_A04G0704	2.15055	0.000579184	1.99025	8.83665
Gh_D11G1379	2.99568	0.000672924	0.445133	3.55042		Gh_A12G1441	3.07828	0.00753234	0.011114	0.0938697		Gh_A04G0748	2.52352	0.00100542	1.40396	8.07256
Gh_D11G2210	-1.92499	0.00607522	6.80973	1.79328		Gh_A12G1554	-2.03455	0.0012629	45.5884	11.1274		Gh_A04G0806	-1.77274	0.00583855	4.75669	1.39205
Gh_D11G2470	1.80678	0.00803171	0.975388	3.41249		Gh_A12G1830	-4.50634	0.00958385	2.85908	0.125801		Gh_A04G0830	7.02964	0.00119151	0.138025	18.034
Gh_D11G2896	-4.80272	0.00015249	1.01908	0.0365127		Gh_A12G1863	-4.88504	0.00701598	4.2795	0.144827		Gh_A04G0912	-1.8602	0.00043601	1.91412	0.527222
Gh_D11G2969	1.85628	0.000298945	0.353044	1.27828		Gh_A12G1931	-1.99764	0.00450432	2.08412	0.521883		Gh_A04G0927	3.0926	0.000144286	6.47947	55.2721
Gh_D11G3208	2.49656	0.00333466	0.232066	1.30964		Gh_A12G1954	-2.8795	0.0063597	2.66628	0.362318		Gh_A04G0939	2.90359	0.00578993	0.0829257	0.620522
Gh_D11G3253	-3.10301	0.00993959	49.5734	5.76964		Gh_A12G1955	-2.29739	0.00028093	10.8234	2.2018		Gh_A04G0966	3.2169	0.000116486	1.5244	14.1737
Gh_D11G3311	-3.57849	0.00383439	1.29662	0.108537		Gh_A12G2111	-1.62749	0.000521537	11.597	3.7534		Gh_A04G1093	-3.37345	0.00420999	30.9929	2.99057
Gh_D11G3363	#NUM!	2.95006e-06	2.02682	0		Gh_A12G2120	-1.70795	0.000243349	0.252361	0.0772463		Gh_A04G1105	2.31632	0.00602488	0.263479	1.31228
Gh_D12G0019	3.42139	0.000644269	0.293264	3.14195		Gh_A12G2121	-4.77781	0.00175604	8.86106	0.323015		Gh_A04G1193	2.1011	0.00231842	6.83123	29.3085
Gh_D12G0127	-1.75497	0.00747464	0.503119	0.149063		Gh_A12G2147	-1.78761	0.00636164	99.3385	28.7736		Gh_A04G1277	1.65779	0.00237784	3.18844	10.0606
Gh_D12G0557	#NUM!	0.00535196	1.03916	0.505207		Gh_A12G2296	-3.36059	0.0070283	15.7691	1.53521		Gh_A04G1344	2.53906	0.000107596	13.7374	79.8429
Gh_D12G1766	-4.27111	0.00843032	0.965656	0.0500137		Gh_A12G2448	-1.59823	0.000424002	11.8094	3.90042		Gh_A04G1345	-1.90644	0.00489285	11.5167	3.07206
Gh_D12G1799	-9.91033	2.24016e-06	6.3681	0.00661767		Gh_A12G2633	-3.23128	0.00303103	0.230295	0.024523		Gh_A04G1407	3.32745	0.00191305	0.160917	1.61534
Gh_D12G2035	-5.00859	0.00167845	2.974	0.092386		Gh_A12G2673	-2.86627	0.00867952	41.2039	5.65073		Gh_A05G0092	-1.75413	0.000393765	5.02048	1.48833
Gh_D12G2442	6.79422	0.000861021	0.009687	1.07511		Gh_A12G2722	-1.81649	0.00129621	100.034	28.4007		Gh_A05G0128	4.5962	0.000138763	0.566899	13.712
Gh_D12G2642	-1.57524	0.00508151	6.47173	2.17183		Gh_A13G0012	-1.99481	0.00682545	16.4864	4.13645		Gh_A05G0144	1.95586	0.000258342	4.94331	19.1774
Gh_D13G0073	-2.20419	0.00576939	0.833471	0.180868		Gh_A13G0040	-1.88024	0.00683813	0.445369	0.12098		Gh_A05G0238	4.46267	0.00455234	0.166886	3.67973
Gh_D13G0267	-4.01568	0.00543478	1.34915	0.0834103		Gh_A13G0056	-4.96952	0.00937281	5.21258	0.166371		Gh_A05G0250	-2.12762	0.00324676	37.9363	8.68117
Gh_D13G0613	-3.38461	0.000180385	1.23704	0.118445		Gh_A13G0123	-2.91004	0.00353353	0.325036	0.0432437		Gh_A05G0305	3.81225	0.0052494	50.4918	709.285
Gh_D13G0802	-1.68006	0.00208858	6.65815	2.07781		Gh_A13G0128	-3.1902	0.00701727	5.47994	0.600387		Gh_A05G0383	1.90224	0.00103016	2.38347	8.90924
Gh_D13G1616	2.61839	0.00800948	4.3803	26.8978		Gh_A13G0138	-3.07909	0.00585525	92.7874	10.9797		Gh_A05G0387	-1.7358	0.00185524	2.88638	0.866613
Gh_D13G1883	-3.96916	4.25563e-05	28.8557	1.84246		Gh_A13G0156	-2.3691	0.00625442	6.06764	1.17449		Gh_A05G0415	3.32417	0.00122084	17.0134	170.398
Gh_D13G1897	4.96892	4.45441e-05	0.137324	4.30071		Gh_A13G0174	#NUM!	0.000112845	1.11194	0		Gh_A05G0491	2.45462	0.00122297	10.9977	60.2857
Gh_D13G2116	2.23789	0.00644004	1.70521	8.04358		Gh_A13G0400	-1.58576	0.00772729	0.675874	0.225167		Gh_A05G0493	-2.04872	0.000409123	6.7282	1.6262
						Gh_A13G0497	-2.67446	0.00157784	5.68826	0.89102		Gh_A05G0520	1.81394	0.000480068	4.01856	14.1293
						Gh_A13G0736	-2.46861	0.00173264	0.448791	0.0810807		Gh_A05G0523	1.68913	0.000105236	8.07403	26.0358
						Gh_A13G1763	-1.63575	0.00870981	7.75854	2.49672		Gh_A05G0550	-1.50543	0.000356779	3.46311	1.21979
						Gh_A13G1970	-4.92704	7.79972e-05	69.5358	2.28571		Gh_A05G0572	4.11539	0.00366841	0.759608	13.1657
						Gh_A13G2069	-2.39289	0.00407605	5.65057	1.07587		Gh_A05G0599	-1.65141	0.000123563	13.4328	4.27606
						Gh_A13G2293	-4.1794	3.45058e-05	3.0979	0.170979		Gh_A05G0631	1.87169	0.000788079	2.79085	10.2134
						Gh_D01G0184	-1.9517	0.00502359	1.83418	0.474158		Gh_A05G0643	-1.61071	0.0061429	0.588661	0.192749
						Gh_D01G0188	-2.04705	0.00136198	0.371363	0.089862		Gh_A05G0653	1.88181	0.00166683	4.83059	17.8026
						Gh_D01G0291	-1.89893	0.00174055	2.41869	0.648551		Gh_A05G0675	5.17241	1.78176e-05	0.701826	25.3094
						Gh_D01G0450	-2.97936	0.000429335	52.5191	6.65949		Gh_A05G0742	-2.54906	0.0035769	25.9876	4.44042
						Gh_D01G0551	-2.97831	0.00347125	60.2865	7.64996		Gh_A05G0757	1.66182	0.00634226	2.87488	9.09658
						Gh_D01G0703	-1.60932	0.00286044	12.1549	3.98379		Gh_A05G0797	4.30554	0.000465802	0.473768	9.36835
						Gh_D01G0928	-1.81364	0.0012388	23.0234	6.54955		Gh_A05G0823	6.42546	0.000324064	2.11307	181.622
						Gh_D01G0937	-1.71882	0.00638131	67.6193	20.5426		Gh_A05G0863	2.29817	0.000130348	54.0786	265.977
						Gh_D01G1033	-4.47088	0.00224738	33.0064	1.48843		Gh_A05G0916	1.51798	0.00131348	15.7098	44.9912
						Gh_D01G1081	-2.86131	0.000863163	3.97704	0.547293		Gh_A05G0944	-5.7666	0.00914796	13.482	0.247649
						Gh_D01G1093	#DIV/0!	4.00449e-05	0	6.43495		Gh_A05G0958	2.05146	0.000116844	3.42525	14.1985
						Gh_D01G1392	-3.92875	0.00967522	1.52846	0.100365		Gh_A05G1041	-3.07894	0.00734548	2.9209	0.345672
						Gh_D01G1420	5.59869	0.000700081	0.0683213	3.31077		Gh_A05G1053	-2.66993	0.00617265	6.05128	0.950862
						Gh_D01G1487	-4.54338	0.000284324	1.38962	0.059594		Gh_A05G1099	2.04333	0.000187171	44.7813	184.587
						Gh_D01G1886	-1.98557	0.00888247	40.6541	10.2657		Gh_A05G1103	-2.27669	0.00024194	4.92875	1.01715
						Gh_D01G1964	-2.55091	0.00103579	0.189185	0.032284		Gh_A05G1104	-1.88339	0.000891903	4.23796	1.14868
						Gh_D01G1965	-4.16791	0.00146529	7.11081	0.395597		Gh_A05G1127	1.58663	0.00131485	1.72047	5.16738
						Gh_D01G2066	1.74867	0.00579961	0.213098	0.716112		Gh_A05G1148	-1.65215	0.00531829	21.7811	6.93002
						Gh_D01G2080	-1.52944	0.00332637	61.7975	21.4074		Gh_A05G1192	-2.33784	0.00917629	2.06879	0.409221
						Gh_D01G2204	-2.33356	0.00530942	0.202658	0.040206		Gh_A05G1223	-1.68274	0.00302808	66.4108	20.6863
						Gh_D01G2237	-1.55236	0.00422442	1.12447	0.383391		Gh_A05G1244	2.03917	0.00577099	0.445638	1.83161
						Gh_D01G2329	-4.53813	4.99187e-05	5.65095	0.243226		Gh_A05G1272	-1.55627	0.00085576	6.15868	2.09413
						Gh_D02G0098	-3.22409	0.00928389	0.110141	0.011787		Gh_A05G1308	4.60516	0.0078484	0.0512983	1.24852
						Gh_D02G0133	-2.57929	0.00633602	0.864408	0.144635		Gh_A05G1343	3.57384	0.00113093	5.71255	68.024
						Gh_D02G0134	1.74959	0.00357194	0.427149	1.43634		Gh_A05G1432	-4.88587	0.00144532	373.371	12.6284
						Gh_D02G0140	-3.84722	2.11377e-05	4.83636	0.336039		Gh_A05G1447	2.12675	0.00169394	5.72421	24.9995
						Gh_D02G0221	-7.64939	2.9093e-06	11.4622	0.0570917		Gh_A05G1494	2.09124	0.000103216	20.7705	88.5062
						Gh_D02G0228	1.71999	0.00373107	0.125289	0.412745		Gh_A05G1511	1.64665	0.00540003	0.448399	1.40396
						Gh_D02G0256	5.86875	0.000196642	0.00727333	0.425015		Gh_A05G1529	2.5876	7.01609e-05	12.1787	73.206
						Gh_D02G0272	3.77844	0.00623678	0.0298837	0.410068		Gh_A05G1547	2.87193	0.000382967	1.90578	13.9512
						Gh_D02G0324	-1.9192	0.00585103	0.725264	0.19176		Gh_A05G1554	1.63202	0.00010217	57.6512	178.688
						Gh_D02G0339	-2.79376	0.00553794	0.141973	0.020474		Gh_A05G1610	4.19018	0.0073748	0.059977	1.09485
						Gh_D02G0390	1.83156	0.00216107	5.26158	18.7272		Gh_A05G1669	-6.14234	0.00164657	0.967887	0.0137023
						Gh_D02G0634	-2.12531	0.00644345	0.310528	0.0711737		Gh_A05G1684	-1.79485	0.00843451	9.22667	2.65914
						Gh_D02G0719	-2.8747	0.0089733	8.07357	1.10076		Gh_A05G1784	2.50321	0.00727166	23.7002	134.367
						Gh_D02G0745	-2.36496	0.00038626	1.94061	0.376717		Gh_A05G1822	-1.76307	0.000451375	5.23843	1.54335
						Gh_D02G0761	-2.37458	0.0029416	0.346709	0.0668567		Gh_A05G1833	2.20417	0.00982676	0.528408	2.43496
						Gh_D02G0832	-1.55401	0.00391258	4.91862	1.6751		Gh_A05G1874	1.69391	0.00166472	3.98101	12.8798
						Gh_D02G0838	-3.08404	0.000944279	8.27942	0.976362		Gh_A05G1899	-1.74207	0.00038942	5.94182	1.77624
						Gh_D02G1208	-2.60149	0.00223077	77.985	12.8495		Gh_A05G1926	#DIV/0!	0.00440912	0	0.577926
						Gh_D02G1270	-2.18709	0.00383452	0.765468	0.168092		Gh_A05G1929	2.42491	0.00825615	1.53021	8.21716
						Gh_D02G1493	-1.72755	0.00322178	0.952263	0.28755		Gh_A05G1971	2.44831	0.00809304	0.484144	2.64234
						Gh_D02G1657	1.616	0.00144682	2.02094	6.19468		Gh_A05G2005	-8.72946	0.00411357	7.75261	0.018265
						Gh_D02G1755	-2.1892	0.00154396	1.24342	0.272648		Gh_A05G2013	1.86099	0.000701087	5.43109	19.7289
						Gh_D02G1929	-1.84715	0.00325471	0.347037	0.096456		Gh_A05G2055	2.51311	0.0012699	0.275923	1.57511
						Gh_D02G2045	-1.54723	0.0085983	6.8419	2.34107		Gh_A05G2086	-1.85515	0.000640803	107.453	29.7005
						Gh_D02G2086	-6.5144	0.00134659	1.5154	0.0165767		Gh_A05G2087	-1.81114	0.00722514	7.73201	2.20335
						Gh_D02G2361	-1.76577	0.00245469	3.7055	1.08968		Gh_A05G2152	1.69959	0.00637517	3.98735	12.9513
						Gh_D03G0982	-1.71002	0.00438762	3.00505	0.918512		Gh_A05G2161	1.87131	0.000238973	5.4022	19.7647
						Gh_D03G1175	-1.88251	0.00890046	50.6604	13.7397		Gh_A05G2232	-1.57326	0.00264907	15.331	5.15195
						Gh_D03G1189	-2.3959	0.00464527	7.03787	1.33722		Gh_A05G2233	-2.08667	0.00867706	2.91251	0.685674
						Gh_D03G1226	-2.37472	0.00413136	0.459472	0.0885927		Gh_A05G2337	-1.539	0.00417366	10.7123	3.68635
						Gh_D03G1371	-2.90214	0.00355854	42.4234	5.67509		Gh_A05G2351	-1.77714	5.42605e-05	2.74885	0.802006
						Gh_D03G1591	-3.77009	1.08728e-05	31.3655	2.29903		Gh_A05G2408	3.48856	2.11326e-05	5.16606	57.9857
						Gh_D03G1650	-3.90186	0.000298893	0.257052	0.0171967		Gh_A05G2424	2.03101	0.000416965	11.8103	48.2676
						Gh_D04G0245	-2.16341	0.00937932	1.75124	0.390925		Gh_A05G2425	1.69902	0.000287404	7.15629	23.2351
						Gh_D04G0267	1.56023	0.00290249	1.68938	4.98201		Gh_A05G2432	4.73808	0.000153785	0.604515	16.1329
						Gh_D04G0269	-2.17755	6.06847e-06	51.9809	11.4904		Gh_A05G2513	1.50459	0.00738961	1.09753	3.11416
						Gh_D04G0399	-4.89162	0.000852469	6.22102	0.209574		Gh_A05G2646	1.67763	0.00286	4.36996	13.9796
						Gh_D04G0412	-5.94139	0.00623473	0.35038	0.00570167		Gh_A05G2650	1.72134	0.00793184	0.540507	1.78228
						Gh_D04G0440	-3.14749	0.00270504	1.1976	0.135152		Gh_A05G2689	-1.68586	0.00786797	6.78321	2.10833
						Gh_D04G0606	-2.33396	0.00708717	8.65165	1.71596		Gh_A05G2694	-1.67044	0.00286389	3.16229	0.993456
						Gh_D04G0712	-1.55475	0.00321072	4.1331	1.40685		Gh_A05G2736	-1.96942	0.00362983	3.09606	0.790595
						Gh_D04G0893	-2.07703	0.00629873	14.6871	3.48087		Gh_A05G2791	1.85625	0.00879311	0.974468	3.52821
						Gh_D04G0929	-1.89851	0.00142964	1.07253	0.287673		Gh_A05G2862	1.65822	0.0013903	1.97947	6.24773
						Gh_D04G1088	-1.51233	0.0011086	0.877802	0.307709		Gh_A05G2921	-3.61218	0.00592593	12.4306	1.01653
						Gh_D04G1262	-3.94866	0.00769761	2.1794	0.141147		Gh_A05G2945	-1.91094	0.00692788	11.1601	2.96769
						Gh_D04G1318	-2.00804	0.00195542	15.1551	3.7677		Gh_A05G2950	2.9471	0.00572338	0.380873	2.93728
						Gh_D04G1581	-1.90508	0.00774268	2.71609	0.7252		Gh_A05G2967	1.8927	0.000561997	0.716054	2.65892
						Gh_D04G1663	-2.26855	0.000950334	11.7586	2.44037		Gh_A05G2978	-2.0297	0.000603342	9.41658	2.30618
						Gh_D04G1664	-4.81361	0.00807141	9.55583	0.339802		Gh_A05G3028	4.56179	6.5477e-06	1.28654	30.3851
						Gh_D04G1778	-2.43291	0.00348938	3.66955	0.67957		Gh_A05G3101	1.93342	0.00167532	0.622151	2.37636
						Gh_D05G0228	-2.20888	0.00447142	1.92411	0.416189		Gh_A05G3105	1.65897	0.00141119	2.03631	6.43047
						Gh_D05G0600	-3.52893	0.00438848	47.2671	4.09493		Gh_A05G3111	-4.18939	2.91823e-05	11.3729	0.623361
						Gh_D05G0892	-2.94779	0.00196289	4.54935	0.589625		Gh_A05G3151	1.78918	0.00073247	6.71928	23.223
						Gh_D05G1156	-3.76888	0.00936555	0.124284	0.00911733		Gh_A05G3189	-1.75145	0.00753338	1.16495	0.345993
						Gh_D05G1157	-4.01819	0.00326075	0.692316	0.0427277		Gh_A05G3207	2.08384	1.05905e-05	0.974986	4.13331
						Gh_D05G1708	-2.9527	0.00379711	0.134196	0.0173337		Gh_A05G3321	-3.87105	4.70955e-06	19.5418	1.33556
						Gh_D05G1913	-2.42505	7.13161e-05	31.2745	5.82343		Gh_A05G3374	1.56925	0.00657049	1.98967	5.90434
						Gh_D05G1916	-3.60775	0.00534691	7.81025	0.640653		Gh_A05G3404	-1.59496	0.00161389	23.764	7.86664
						Gh_D05G2001	-4.51944	0.00391588	0.173567	0.007568		Gh_A05G3440	-1.96195	0.00533845	0.820296	0.210555
						Gh_D05G2011	-3.53816	0.00848143	33.9947	2.92629		Gh_A05G3493	3.93881	0.000473852	1.93473	29.6702
						Gh_D05G2392	-3.95366	0.00414647	3.67864	0.23742		Gh_A05G3496	2.26917	0.000216158	2.56447	12.3619
						Gh_D05G2595	-2.51577	0.00595321	0.216138	0.0377927		Gh_A05G3530	1.60081	0.00142279	5.18787	15.7355
						Gh_D05G2642	-2.96495	0.000520269	34.8251	4.4602		Gh_A05G3545	1.60845	0.000619521	8.84034	26.9564
						Gh_D05G2913	-1.90131	0.00580668	14.3044	3.82929		Gh_A05G3572	-4.55111	0.00231703	2.90844	0.124062
						Gh_D05G3098	-4.12501	0.00866942	20.7606	1.18984		Gh_A05G3615	-2.70292	0.00431208	4.28292	0.65778
						Gh_D05G3137	-4.97962	0.000595151	1.10291	0.0349563		Gh_A05G3647	-1.52465	0.00765988	0.806647	0.280362
						Gh_D05G3348	-2.7704	0.000122299	231.325	33.9039		Gh_A05G3656	-2.89369	0.000681089	5.21316	0.701476
						Gh_D05G3436	-2.79283	0.00566357	3.90859	0.56402		Gh_A05G3692	-1.98192	0.000328819	18.8935	4.78293
						Gh_D05G3447	#NUM!	3.14969e-06	4.19449	0		Gh_A05G3727	4.66745	0.00172398	0.875523	22.249
						Gh_D05G3454	2.73128	0.00603012	0.068536	0.455111		Gh_A05G3730	3.61008	0.00216642	11.331	138.361
						Gh_D05G3548	-4.79101	0.000162857	1.49728	0.0540837		Gh_A05G3732	1.83471	0.000721654	0.260964	0.930855
						Gh_D05G3549	#NUM!	6.32428e-06	1.28468	0		Gh_A05G3809	1.82906	0.00205933	6.05043	21.4975
						Gh_D05G3550	#NUM!	3.81664e-05	1.80054	0		Gh_A05G3841	1.55232	0.00577559	16.6114	48.7192
						Gh_D05G3553	5.06693	0.0067719	0.0829813	2.7815		Gh_A05G3862	-2.59799	0.000285784	39.0607	6.45158
						Gh_D05G3572	-2.62336	0.00288027	0.953768	0.154786		Gh_A05G3871	2.05924	0.00508865	1.29917	5.41451
						Gh_D05G3613	-6.72486	0.00368255	18.6855	0.176654		Gh_A05G3931	-2.14244	0.000198585	3.30856	0.749379
						Gh_D05G3689	1.61528	0.00528793	0.552526	1.69278		Gh_A05G4022	2.48363	0.00965009	0.538739	3.01317
						Gh_D05G3882	-3.83588	0.00555909	10.5802	0.740938		Gh_A06G0030	2.24369	0.00287475	17.6078	83.3916
						Gh_D05G3921	-4.9295	0.0044901	3.31759	0.108867		Gh_A06G0031	2.2934	0.000281298	34.0421	166.878
						Gh_D06G0058	-1.80445	0.0099663	25.7775	7.37986		Gh_A06G0047	1.79155	0.000731435	5.44158	18.8381
						Gh_D06G0184	-1.93045	0.000364691	45.4717	11.9294		Gh_A06G0050	1.97501	0.00356719	6.31442	24.8238
						Gh_D06G0458	-2.4426	0.000457822	1.33554	0.245676		Gh_A06G0058	-3.60026	0.0023694	77.799	6.41489
						Gh_D06G0684	2.47246	0.000139906	2.2777	12.641		Gh_A06G0083	-1.89213	0.000551235	16.6994	4.49896
						Gh_D06G0746	-5.00997	0.00412353	150.584	4.67333		Gh_A06G0133	-1.68735	0.000800572	65.6831	20.3944
						Gh_D06G0762	-2.874	0.000202245	1.54043	0.210127		Gh_A06G0141	4.72883	0.00783262	1.87001	49.5867
						Gh_D06G0817	-4.4049	0.000461514	27.8279	1.31363		Gh_A06G0175	-1.99793	9.03821e-07	10.7417	2.68926
						Gh_D06G0853	-6.29045	0.00329136	5.32577	0.0680407		Gh_A06G0188	-1.61808	0.0044894	110.678	36.0554
						Gh_D06G0933	-3.04722	0.000208323	0.102462	0.0123953		Gh_A06G0203	-1.69001	0.00263073	30.9029	9.57753
						Gh_D06G1403	-2.21301	0.000127604	80.3534	17.3309		Gh_A06G0217	-1.5188	0.00171986	4.84865	1.69206
						Gh_D06G1514	-3.9062	0.00265474	17.5883	1.17311		Gh_A06G0261	1.79244	0.00207493	2.3916	8.28451
						Gh_D06G1781	-2.60304	0.00129002	69.3157	11.4088		Gh_A06G0273	1.51788	3.67069e-05	24.4817	70.1081
						Gh_D06G1891	-2.39509	0.00277541	2.70064	0.513419		Gh_A06G0352	2.70586	0.00466654	0.79216	5.16841
						Gh_D06G1966	-3.22065	0.00115282	14.6287	1.56926		Gh_A06G0381	-2.08148	0.00846619	1.21237	0.286449
						Gh_D06G2038	3.95934	0.000648053	0.18657	2.90216		Gh_A06G0423	2.25852	0.000829356	3.8906	18.6166
						Gh_D06G2235	-3.38824	0.00420576	55.0534	5.25802		Gh_A06G0470	-1.66064	0.00158806	2.10951	0.667235
						Gh_D06G2300	1.70736	5.14363e-05	24.7239	80.7391		Gh_A06G0514	2.53525	0.000468896	7.05475	40.8948
						Gh_D06G2303	-2.44875	0.000937895	17.2665	3.16271		Gh_A06G0536	-5.01635	5.21418e-05	75.0447	2.31873
						Gh_D07G0130	-4.05639	0.0070238	2.65359	0.159492		Gh_A06G0542	2.76117	0.000629808	3.24757	22.0168
						Gh_D07G0177	-2.35784	0.00169915	2.26886	0.442615		Gh_A06G0590	4.56065	0.00046826	0.0318823	0.752388
						Gh_D07G0254	1.54932	0.000697435	0.803042	2.35033		Gh_A06G0639	-1.72718	0.000187608	4.43185	1.33861
						Gh_D07G0301	-3.51252	0.0023579	85.9472	7.53108		Gh_A06G0654	-1.62155	0.00149388	6.97814	2.26779
						Gh_D07G0441	-3.80917	0.0036468	96.6088	6.89195		Gh_A06G0655	1.99424	4.0558e-05	5.59146	22.2767
						Gh_D07G0804	-2.49769	0.00211007	3.43434	0.608082		Gh_A06G0676	1.81361	0.00499877	0.584105	2.05325
						Gh_D07G0811	-2.20154	0.0040618	15.7805	3.43076		Gh_A06G0683	1.57639	0.00449032	13.4639	40.1523
						Gh_D07G0937	-2.70546	0.00564755	24.4378	3.74658		Gh_A06G0687	-1.58342	0.000606423	333.727	111.361
						Gh_D07G1384	-1.79547	0.0028448	4.16218	1.19903		Gh_A06G0695	-1.54078	0.00536599	8.96426	3.08101
						Gh_D07G1508	2.24913	0.00975788	0.127772	0.60742		Gh_A06G0706	-1.6882	2.68543e-05	80.3351	24.929
						Gh_D07G1515	-1.99936	0.00924	4.7772	1.19483		Gh_A06G0738	1.91447	0.00853301	3.1405	11.8389
						Gh_D07G1696	3.53955	0.00879764	0.0124537	0.144813		Gh_A06G0764	-2.32803	0.00848428	2.99445	0.596361
						Gh_D07G1820	-2.33473	0.00743683	0.637692	0.126412		Gh_A06G0813	-1.56604	0.00185972	7.54028	2.5466
						Gh_D07G1936	-2.11501	0.00568319	2.11206	0.487558		Gh_A06G0838	2.18662	0.000669396	2.98295	13.5796
						Gh_D07G2021	5.69502	0.00470487	0.0100297	0.519586		Gh_A06G0842	-1.82826	0.00919047	3.33383	0.938817
						Gh_D08G0006	-2.14198	0.00073778	18.8908	4.28006		Gh_A06G0944	-3.091	0.00226571	2.24103	0.263005
						Gh_D08G0109	-3.54542	0.00315898	57.6295	4.93592		Gh_A06G0967	2.41547	0.00408275	1.92546	10.2722
						Gh_D08G0203	-9.00208	0.00307731	2.47824	0.00483333		Gh_A06G0969	1.71639	0.0075304	2.64702	8.69848
						Gh_D08G0264	-1.94039	0.00893349	0.374111	0.097473		Gh_A06G0991	-1.50368	0.000288586	30.5102	10.7595
						Gh_D08G0364	4.56638	0.00302277	0.0891547	2.11233		Gh_A06G1031	-1.85312	0.00479129	6.88924	1.90689
						Gh_D08G0811	-3.35425	0.00549742	13.9173	1.3609		Gh_A06G1050	1.76167	0.000558845	3.79614	12.8724
						Gh_D08G0819	-2.529	0.00679041	3.0249	0.524088		Gh_A06G1110	2.18029	0.00141173	1.24492	5.64253
						Gh_D08G0946	-2.22914	0.00635764	116.094	24.7611		Gh_A06G1139	-4.35794	0.000279997	1764.89	86.0695
						Gh_D08G1187	-2.09214	0.0034757	2.42555	0.56887		Gh_A06G1159	2.17729	0.00993429	1.20732	5.46074
						Gh_D08G1232	-4.42807	0.00493682	23.784	1.10485		Gh_A06G1192	-1.62767	0.00626609	1.9378	0.62709
						Gh_D08G1310	-1.66452	0.00148422	50.1893	15.8322		Gh_A06G1251	2.22309	0.00868288	1.0532	4.91731
						Gh_D08G1351	-1.9806	0.000477263	1.98302	0.502468		Gh_A06G1265	-1.53197	0.00282977	1.40092	0.484444
						Gh_D08G1474	-1.66757	0.00970661	11.0683	3.48413		Gh_A06G1267	-1.66728	0.00237343	1.72055	0.541707
						Gh_D08G1568	-3.27602	0.000846409	51.9438	5.36231		Gh_A06G1297	1.8226	0.00105029	1.62704	5.75515
						Gh_D08G1585	-2.78018	0.000155343	24.4822	3.56397		Gh_A06G1308	1.73953	0.000752913	14.2438	47.5639
						Gh_D08G1704	-1.96615	0.00639517	15.3483	3.92815		Gh_A06G1337	#NUM!	0.00220464	4.3763	0
						Gh_D08G1875	-2.74624	0.00263477	15.2073	2.26649		Gh_A06G1374	1.66375	0.002439	0.211774	0.670981
						Gh_D08G2126	-1.62886	0.00151534	73.0935	23.6342		Gh_A06G1466	2.56632	0.00736211	58.6142	347.17
						Gh_D08G2141	-2.21191	0.00566837	5.78999	1.24976		Gh_A06G1477	3.24136	9.56896e-06	56.3677	533.061
						Gh_D08G2441	-1.88067	4.29003e-05	8.68054	2.35727		Gh_A06G1522	#DIV/0!	0.00278151	0	0.572162
						Gh_D08G2508	-5.29034	0.00433908	20.9288	0.534803		Gh_A06G1545	-5.57404	0.00178675	22.171	0.465406
						Gh_D08G2564	-1.58009	0.0014418	4.12235	1.37877		Gh_A06G1554	2.38456	0.000222867	5.24207	27.3733
						Gh_D09G0029	1.60729	0.00856018	1.44127	4.39125		Gh_A06G1565	-1.76094	0.00153352	12.8843	3.80161
						Gh_D09G0130	-2.49781	0.00501536	8.86514	1.56953		Gh_A06G1617	-4.2086	0.0035764	10.3538	0.559997
						Gh_D09G0489	-1.65825	0.000712905	11.7148	3.71153		Gh_A06G1631	2.72047	0.000124575	1.86817	12.3129
						Gh_D09G0603	3.03205	0.0035452	0.389701	3.18764		Gh_A06G1661	1.71094	0.00182501	0.791874	2.59239
						Gh_D09G0707	-1.78049	0.000556996	2.26881	0.660413		Gh_A06G1735	-7.40348	0.000107371	4.78174	0.0282433
						Gh_D09G0776	-1.63124	0.00397982	2.10713	0.680202		Gh_A06G1783	-1.60348	6.63319e-05	16.3088	5.36693
						Gh_D09G1059	-4.091	0.00249026	22.175	1.30122		Gh_A06G1802	1.83051	0.000953508	0.335684	1.19391
						Gh_D09G1246	-2.01637	0.000125026	12.1919	3.01358		Gh_A06G1838	2.95592	0.00313845	3.17365	24.6251
						Gh_D09G1261	-5.40646	0.00158672	3.40326	0.0802393		Gh_A06G1972	2.28157	0.000101315	1.91329	9.30255
						Gh_D09G1407	-1.56787	0.00253425	8.503	2.86811		Gh_A06G1983	2.99773	0.00073974	1.9491	15.5682
						Gh_D09G1418	2.00002	0.0035901	1.79667	7.18675		Gh_A06G2058	-5.20846	0.00497538	1.61286	0.043621
						Gh_D09G1595	-2.14561	0.00497124	5.32208	1.20279		Gh_A07G0022	-1.87918	0.00127751	7.88725	2.14405
						Gh_D09G1665	-2.00984	0.00132088	26.187	6.50224		Gh_A07G0030	2.15112	0.000815366	1.17866	5.23529
						Gh_D09G1770	-1.94792	0.00500422	2.67033	0.69212		Gh_A07G0124	-2.41193	0.00270869	5.4906	1.03171
						Gh_D09G1773	-3.51846	0.00413995	38.8003	3.38588		Gh_A07G0221	4.95379	0.002084	0.022653	0.702043
						Gh_D09G1875	2.33881	0.000140695	0.156188	0.790133		Gh_A07G0267	2.033	0.00299077	16.6754	68.2449
						Gh_D09G2294	-3.49256	0.0008224	89.3624	7.93942		Gh_A07G0337	1.59644	0.00290546	8.59372	25.9871
						Gh_D09G2331	-1.81302	2.94358e-06	7.73485	2.2013		Gh_A07G0384	-4.26879	0.00959686	17.5013	0.907895
						Gh_D10G0177	-4.09311	0.00091023	16.3945	0.960617		Gh_A07G0397	2.55684	0.00308937	2.55462	15.0318
						Gh_D10G0178	-2.17748	0.0035082	5.25682	1.16208		Gh_A07G0399	1.55074	0.00063307	47.2546	138.441
						Gh_D10G0428	-2.71412	0.000571224	11.9191	1.81641		Gh_A07G0422	-3.82423	0.00255744	8.54518	0.60327
						Gh_D10G0602	-1.66275	0.00729129	2.23004	0.704326		Gh_A07G0446	2.02341	0.00205046	4.85005	19.7175
						Gh_D10G0620	-6.28651	0.00207301	1.52037	0.019477		Gh_A07G0459	-3.44244	7.12892e-07	12.3947	1.14014
						Gh_D10G0773	-1.66277	0.00297456	30.3477	9.58476		Gh_A07G0495	5.22621	0.00799242	0.0314813	1.17842
						Gh_D10G0898	-2.76843	0.00720275	2.05031	0.300912		Gh_A07G0504	2.27059	0.0001003	3.80048	18.3381
						Gh_D10G0919	-3.20595	0.00410251	2.88681	0.312846		Gh_A07G0520	2.09737	0.000266973	0.971103	4.15563
						Gh_D10G1072	-4.23853	0.0054396	0.646829	0.034266		Gh_A07G0547	3.12572	0.000647525	0.827052	7.21887
						Gh_D10G1133	-1.65832	0.0047454	1.51681	0.480538		Gh_A07G0583	-2.05238	0.00235215	24.9026	6.00365
						Gh_D10G1938	-2.93571	0.00297051	3.06045	0.399989		Gh_A07G0591	2.09521	7.1962e-05	2.07188	8.85292
						Gh_D10G2036	-1.70896	0.00185354	5.5223	1.68916		Gh_A07G0601	2.41408	0.000840726	0.933985	4.97794
						Gh_D10G2052	9.03354	1.36159e-05	0.0959077	50.2596		Gh_A07G0622	3.19002	0.000364795	2.92448	26.6895
						Gh_D10G2084	#NUM!	2.8528e-05	3.39591	0		Gh_A07G0623	3.32089	0.00652981	0.919004	9.18342
						Gh_D10G2085	-6.57375	0.000252949	3.66747	0.038501		Gh_A07G0679	4.36273	0.00465223	0.0313727	0.645454
						Gh_D10G2086	#NUM!	3.70423e-05	12.1135	0		Gh_A07G0729	-2.95809	0.00905513	84.586	10.8849
						Gh_D10G2255	#DIV/0!	6.94555e-06	0	9.21263		Gh_A07G0731	-1.69751	0.00491874	6.2714	1.93358
						Gh_D10G2261	-1.89579	0.00160095	4.1638	1.11893		Gh_A07G0744	2.6882	0.00603848	1.21055	7.80208
						Gh_D10G2262	-2.69138	0.00100628	6.76634	1.04753		Gh_A07G0745	1.85352	5.89796e-05	1.1409	4.12299
						Gh_D10G2455	-2.89618	0.00307627	123.427	16.5795		Gh_A07G0775	1.5356	0.00668809	0.763631	2.21384
						Gh_D10G2578	-2.43207	0.00440252	0.170693	0.0316293		Gh_A07G0796	1.97417	0.00327834	0.580712	2.28163
						Gh_D10G2630	-2.4315	0.00759646	9.06121	1.6797		Gh_A07G0806	-2.40665	0.00143899	14.2787	2.69287
						Gh_D11G0093	-1.51702	7.99687e-05	3.73981	1.30672		Gh_A07G0826	-2.15506	0.00557561	18.1833	4.08257
						Gh_D11G0170	-1.61414	0.000702633	3.95974	1.29349		Gh_A07G0910	-6.45101	0.000491856	12.5485	0.143432
						Gh_D11G0294	-2.0662	0.00017627	10.1159	2.41555		Gh_A07G0998	-1.63772	0.000576653	15.0435	4.83443
						Gh_D11G0391	-5.38537	0.00277224	0.665552	0.015923		Gh_A07G1004	-2.88486	0.00295533	2.94377	0.398543
						Gh_D11G0570	-2.3725	0.00761873	2.51353	0.485389		Gh_A07G1029	2.56133	0.00723398	0.146744	0.866157
						Gh_D11G0784	1.53365	0.00288915	0.371924	1.07679		Gh_A07G1077	-2.01284	0.00157574	57.3788	14.2176
						Gh_D11G0790	-7.90092	0.00224494	4.66649	0.0195243		Gh_A07G1096	-2.29582	3.82719e-06	30.4437	6.19995
						Gh_D11G0910	-3.76917	0.000325951	2.27922	0.167168		Gh_A07G1098	1.7396	0.000936491	1.3477	4.50054
						Gh_D11G1011	-3.14774	0.00272962	10.7703	1.21524		Gh_A07G1131	2.70304	0.0042783	1.77449	11.555
						Gh_D11G1152	-1.60258	0.00654605	2.04553	0.673566		Gh_A07G1162	2.05009	0.00495776	1.34418	5.56668
						Gh_D11G1242	-2.23798	0.00237095	5.06868	1.07447		Gh_A07G1206	2.33843	0.0086441	0.675126	3.41445
						Gh_D11G1296	1.98111	0.00744356	0.234697	0.926579		Gh_A07G1208	2.97496	0.00450447	0.0827053	0.650256
						Gh_D11G1379	1.81165	0.00827478	0.541066	1.89938		Gh_A07G1317	-2.51978	0.000145338	34.3007	5.98101
						Gh_D11G1472	-1.73295	0.0054057	5.8795	1.76876		Gh_A07G1357	1.9209	0.00412663	1.93059	7.31034
						Gh_D11G1515	-2.04756	0.000406738	3.72279	0.900515		Gh_A07G1424	2.14557	0.000616341	1.20444	5.32926
						Gh_D11G1674	#DIV/0!	3.83355e-05	0	6.26063		Gh_A07G1580	-1.84392	0.000337601	1.93756	0.539734
						Gh_D11G1795	-1.52288	0.00973737	0.170986	0.0595017		Gh_A07G1662	-2.10273	0.000101174	0.863048	0.200933
						Gh_D11G1830	-2.68145	0.00101774	27.1368	4.2302		Gh_A07G1678	-1.53865	0.00798872	13.278	4.5704
						Gh_D11G2357	-4.2198	0.00290648	0.522562	0.0280447		Gh_A07G1688	-2.78073	0.00740877	3.31141	0.481871
						Gh_D11G2470	2.97102	0.00697977	0.370284	2.90336		Gh_A07G1710	1.5324	0.00147658	3.88382	11.2346
						Gh_D11G2550	1.55726	0.00150383	0.643407	1.89351		Gh_A07G1723	1.69537	0.000880136	9.86955	31.9635
						Gh_D11G2897	-1.67802	0.00750504	0.612507	0.191415		Gh_A07G1725	2.142	0.00961625	30.3046	133.756
						Gh_D11G3000	-1.90643	0.000899961	5.39068	1.43797		Gh_A07G1765	2.15598	5.90502e-05	1.14052	5.08297
						Gh_D11G3033	-2.03985	0.00164537	12.6809	3.08385		Gh_A07G1868	1.51031	0.000879331	0.995359	2.8355
						Gh_D11G3208	4.47785	0.000356567	0.029047	0.647244		Gh_A07G1950	1.50302	0.00200918	4.36793	12.3802
						Gh_D11G3253	-3.6996	0.0027706	49.8834	3.83941		Gh_A07G1961	1.77452	0.000499572	49.9572	170.915
						Gh_D11G3257	1.66109	0.00808782	31.0761	98.28		Gh_A07G2025	-4.05414	2.47185e-05	15.3606	0.924677
						Gh_D11G3311	-4.77002	0.00883511	3.57054	0.130862		Gh_A07G2081	1.59031	3.90478e-06	19.1448	57.6478
						Gh_D11G3351	-2.54552	0.000258682	48.2557	8.26552		Gh_A07G2086	2.11916	1.86557e-05	3.61499	15.705
						Gh_D12G0224	-1.59729	0.00392604	6.61669	2.1868		Gh_A07G2115	1.54684	0.00350966	0.62914	1.83819
						Gh_D12G0395	-3.65016	0.00184754	5.2904	0.421386		Gh_A07G2249	1.78177	0.000271288	12.9178	44.4176
						Gh_D12G1051	-5.51461	0.00520532	4.12484	0.0902283		Gh_A07G2267	1.81035	7.04682e-05	46.4029	162.748
						Gh_D12G1081	-3.96847	0.00504723	46.0663	2.94277		Gh_A07G2293	1.93806	0.000184646	7.09831	27.2001
						Gh_D12G1093	-3.24682	0.00508603	0.318459	0.0335477		Gh_A07G2317	-1.72879	0.00398907	0.890424	0.268645
						Gh_D12G1275	-2.31705	0.00615325	3.1428	0.63069		Gh_A07G2318	5.95554	3.0179e-05	2.61738	162.429
						Gh_D12G1396	-2.52691	0.00165103	0.769975	0.133598		Gh_A07G2354	2.61981	0.00102518	19.9251	122.473
						Gh_D12G1675	-2.3623	0.00755375	2.17551	0.423096		Gh_A08G0020	4.2033	0.00764668	0.254926	4.69605
						Gh_D12G1754	-5.88028	0.00615427	3.89791	0.0661743		Gh_A08G0219	2.64719	6.04077e-06	58.8078	368.399
						Gh_D12G1762	#NUM!	0.000129407	2.57417	0		Gh_A08G0220	2.77011	4.24128e-05	47.2914	322.603
						Gh_D12G1766	-4.0445	0.000630256	1.15812	0.0701843		Gh_A08G0291	1.82599	0.00193215	22.9029	81.2023
						Gh_D12G1799	#NUM!	0.000137574	7.33529	0		Gh_A08G0335	-3.70489	0.00290197	4.4877	0.344145
						Gh_D12G1850	-1.58836	0.00408106	8.6823	2.88729		Gh_A08G0439	-1.56629	0.00118899	20.1137	6.79189
						Gh_D12G1934	-2.42516	0.00540421	5.65949	1.05374		Gh_A08G0445	-1.84207	6.94755e-05	14.5672	4.06311
						Gh_D12G2112	-2.92387	0.000309208	2.85052	0.375623		Gh_A08G0453	1.62715	0.000490736	1.65976	5.12702
						Gh_D12G2134	-1.96616	0.00544919	1.73315	0.443572		Gh_A08G0480	2.16453	7.56636e-05	2.26025	10.1331
						Gh_D12G2135	-3.71757	0.000155161	48.7092	3.70263		Gh_A08G0587	3.9952	0.00178955	1.87007	29.8217
						Gh_D12G2298	-1.6521	0.00519122	0.532416	0.169402		Gh_A08G0616	1.88577	0.00235532	4.58781	16.9543
						Gh_D12G2433	-3.67046	0.00271979	27.6857	2.17439		Gh_A08G0621	1.5306	0.0095862	0.537035	1.55152
						Gh_D12G2552	-2.16124	0.00505022	74.3321	16.618		Gh_A08G0639	1.61638	0.003405	7.4424	22.8187
						Gh_D12G2605	-2.1213	0.00382884	0.232182	0.0533647		Gh_A08G0656	-2.00048	0.00329957	2.05423	0.513387
						Gh_D12G2718	-2.61368	0.00143471	0.66437	0.108546		Gh_A08G0659	1.62103	2.94694e-05	4.79306	14.7432
						Gh_D12G2746	-3.38062	0.00918553	10.8024	1.03717		Gh_A08G0683	1.94852	0.000252892	8.85547	34.1801
						Gh_D13G0147	-3.53631	0.0017124	4.81218	0.414768		Gh_A08G0736	2.40167	0.00265898	24.9018	131.585
						Gh_D13G0160	-3.62399	0.00240694	127.3	10.3252		Gh_A08G0771	2.73509	0.000452046	5.34362	35.5779
						Gh_D13G0174	-2.35854	0.000113612	38.0997	7.42899		Gh_A08G0775	1.73806	0.00308865	8.27784	27.6137
						Gh_D13G0190	-1.62698	0.000724513	2.10628	0.681944		Gh_A08G0792	-1.82074	0.000225639	15.2125	4.30628
						Gh_D13G0451	-3.51039	0.00198254	11.3566	0.996585		Gh_A08G0876	-2.75237	0.00867965	22.5389	3.34492
						Gh_D13G0681	-2.33846	0.00477722	1.64141	0.324542		Gh_A08G0924	-1.80076	0.00769895	53.4016	15.3275
						Gh_D13G1303	-4.79495	0.00956815	0.755099	0.0272007		Gh_A08G0963	1.64848	0.000704764	0.490593	1.53802
						Gh_D13G1305	-2.62444	0.000778777	5.6193	0.911268		Gh_A08G0995	-1.84602	0.00386983	1.02025	0.283791
						Gh_D13G1423	-4.19608	0.00845656	0.137628	0.00750867		Gh_A08G1005	-3.51065	0.000999331	1.28427	0.11268
						Gh_D13G1563	-2.09631	0.00915334	0.203176	0.047514		Gh_A08G1012	-2.8944	0.00537461	1.6442	0.221132
						Gh_D13G1857	-2.26042	0.00604072	4.72387	0.985925		Gh_A08G1036	2.08383	0.00567485	0.806232	3.41786
						Gh_D13G1883	-3.75357	8.85568e-05	16.0867	1.19269		Gh_A08G1075	3.19711	0.00945224	0.210865	1.93388
						Gh_D13G1897	7.54186	2.69083e-05	0.032333	6.02522		Gh_A08G1118	1.51331	0.00324863	20.6156	58.8501
						Gh_D13G2128	-2.01357	0.00636872	1.78607	0.442337		Gh_A08G1150	-2.01747	0.00299013	2.16411	0.534516
						Gh_D13G2291	1.56407	0.00535276	1.70242	5.03381		Gh_A08G1183	-1.54661	0.000873642	9.98438	3.41778
												Gh_A08G1232	1.79476	0.0044889	9.46417	32.8367
												Gh_A08G1266	-1.63337	0.001625	0.729898	0.235271
												Gh_A08G1267	2.529	0.00250393	8.68151	50.1072
												Gh_A08G1296	-2.27237	2.40358e-05	28.2681	5.85121
												Gh_A08G1300	1.54532	0.00520671	81.8677	238.946
												Gh_A08G1310	2.35078	0.00316338	3.12487	15.9399
												Gh_A08G1314	1.82915	0.0012396	2.05312	7.29532
												Gh_A08G1315	1.96571	0.00785012	2.00669	7.83825
												Gh_A08G1338	-1.59087	0.00255083	2.70957	0.899502
												Gh_A08G1363	2.44817	0.001984	3.58218	19.5487
												Gh_A08G1382	1.76412	0.00772979	2.78205	9.44968
												Gh_A08G1439	1.61197	0.000295502	5.94348	18.1674
												Gh_A08G1442	4.33013	0.000348722	1.06755	21.4727
												Gh_A08G1489	1.57356	0.00115887	82.2266	244.738
												Gh_A08G1493	2.49025	1.40709e-07	2.3893	13.4248
												Gh_A08G1504	2.93552	0.000215232	2.18091	16.6846
												Gh_A08G1538	4.30913	0.00183841	0.109725	2.17511
												Gh_A08G1541	2.93072	0.00102748	0.149231	1.13787
												Gh_A08G1555	-1.55165	0.00283255	14.6785	5.00711
												Gh_A08G1558	2.1608	5.28252e-06	15.4672	69.1634
												Gh_A08G1600	2.51163	0.00699139	0.137492	0.784069
												Gh_A08G1619	2.78263	0.000549796	7.27652	50.0701
												Gh_A08G1633	1.60362	0.000191586	5.42136	16.4758
												Gh_A08G1640	7.55654	0.000234498	0.327673	61.686
												Gh_A08G1650	2.55849	0.000184406	0.889439	5.23961
												Gh_A08G1659	-2.5582	2.39137e-05	33.3236	5.65791
												Gh_A08G1685	-2.64966	0.0013349	5.94626	0.947584
												Gh_A08G1726	2.78416	6.61076e-05	4.53661	31.2498
												Gh_A08G1734	2.39614	0.00524605	2.58678	13.6167
												Gh_A08G1743	4.21648	0.00494456	0.678992	12.6227
												Gh_A08G1769	3.18922	0.00265892	8.31817	75.8714
												Gh_A08G1781	-2.04261	0.00175359	2.61135	0.633837
												Gh_A08G1827	-1.53578	0.000154756	23.6723	8.16438
												Gh_A08G1835	-1.71303	0.000288373	29.1057	8.87777
												Gh_A08G1868	2.00357	0.000265646	2.70338	10.8403
												Gh_A08G1889	-1.70863	0.00101946	14.2272	4.35281
												Gh_A08G1966	1.90142	0.000434919	2.88743	10.7869
												Gh_A08G2003	-3.71778	0.00199905	2.3778	0.180722
												Gh_A08G2107	-1.68995	0.00689164	1.40116	0.434274
												Gh_A08G2145	-3.31667	0.000946755	0.720766	0.07234
												Gh_A08G2181	-2.04336	0.00274264	12.4056	3.00958
												Gh_A08G2223	2.00039	0.00739402	0.938952	3.75683
												Gh_A08G2281	1.83388	0.00439033	0.480502	1.71296
												Gh_A08G2306	-2.39861	0.000225508	5.41557	1.02705
												Gh_A08G2342	2.2224	0.000339466	0.86936	4.05705
												Gh_A08G2372	5.84335	0.000882592	0.164985	9.47257
												Gh_A08G2379	1.5252	0.00139384	1.99623	5.74568
												Gh_A08G2389	2.43797	0.000817273	2.55289	13.8335
												Gh_A08G2398	1.96308	0.00297379	2.88262	11.2392
												Gh_A08G2408	3.35266	0.00561127	0.748859	7.64985
												Gh_A08G2525	1.81094	0.00122106	0.850618	2.98456
												Gh_A08G2526	4.06648	0.00026373	0.94623	15.8536
												Gh_A09G0003	-1.88862	4.43719e-05	24.3224	6.56865
												Gh_A09G0057	1.853	0.0017814	2.2995	8.307
												Gh_A09G0062	-1.58123	0.00823766	31.8347	10.6391
												Gh_A09G0098	1.89522	0.00113329	1.31189	4.87995
												Gh_A09G0142	6.34277	0.000546186	0.196835	15.9759
												Gh_A09G0145	1.87226	0.00158096	3.27819	12.0016
												Gh_A09G0190	2.63951	0.0082443	0.136177	0.848546
												Gh_A09G0269	-2.28215	0.000769814	11.5329	2.37105
												Gh_A09G0316	-2.04218	0.000138217	6.78213	1.64667
												Gh_A09G0321	1.76944	0.00430611	1.28422	4.37817
												Gh_A09G0334	-1.50341	0.00294272	8.77698	3.0958
												Gh_A09G0362	-1.71935	6.54571e-05	8.01177	2.43305
												Gh_A09G0376	-1.98394	0.00440817	0.866077	0.218943
												Gh_A09G0430	2.05687	0.00163278	5.84027	24.3003
												Gh_A09G0455	2.58063	0.00013643	1.3421	8.02847
												Gh_A09G0536	-1.83083	0.00689894	15.0733	4.23715
												Gh_A09G0596	-2.19883	3.0687e-05	8.59948	1.87309
												Gh_A09G0623	1.89695	0.00152052	1.55839	5.80384
												Gh_A09G0649	2.25969	0.00941945	0.937747	4.49076
												Gh_A09G0655	1.67984	0.00151531	8.02671	25.7169
												Gh_A09G0760	-1.70411	0.00335565	5.91911	1.81664
												Gh_A09G0775	-1.94119	0.000682106	15.8811	4.13545
												Gh_A09G0792	1.96073	4.75187e-06	29.9811	116.704
												Gh_A09G0950	2.59561	0.00133381	14.7554	89.1885
												Gh_A09G0957	-1.51616	0.00308978	1.01934	0.356379
												Gh_A09G0968	1.64572	0.00123639	10.6034	33.1784
												Gh_A09G1010	1.8149	8.20117e-05	25.7199	90.4918
												Gh_A09G1018	1.95982	0.000150604	15.4568	60.1289
												Gh_A09G1040	1.80977	0.00970878	0.706444	2.47669
												Gh_A09G1072	1.97991	0.000447884	2.1939	8.65428
												Gh_A09G1073	3.48761	0.000129261	1.68234	18.8707
												Gh_A09G1096	2.79855	0.000436573	1.45659	10.1341
												Gh_A09G1097	1.97225	0.000616509	1.90025	7.45621
												Gh_A09G1143	1.85067	0.00503778	23.0303	83.0632
												Gh_A09G1159	1.62746	0.00123725	9.71665	30.0215
												Gh_A09G1302	2.77237	0.00255722	1.41152	9.64392
												Gh_A09G1336	1.77111	0.00944958	1.50246	5.12815
												Gh_A09G1345	2.25853	4.48347e-05	0.919705	4.40084
												Gh_A09G1360	-1.66159	0.003467	0.740245	0.233985
												Gh_A09G1365	2.01219	0.00929569	5.42001	21.864
												Gh_A09G1388	-1.7998	0.00586498	5.64738	1.62201
												Gh_A09G1398	5.19765	0.000504735	0.0719957	2.64213
												Gh_A09G1400	-3.97035	0.000849017	43.0735	2.74799
												Gh_A09G1402	-1.91394	0.00537258	1.23061	0.326562
												Gh_A09G1405	4.48392	0.00358318	8.55888	191.519
												Gh_A09G1469	4.27347	2.52889e-06	3.66474	70.8739
												Gh_A09G1504	2.19881	0.00486119	3.35268	15.3922
												Gh_A09G1521	#DIV/0!	0.000253434	0	1.12019
												Gh_A09G1522	3.17152	0.00239614	0.245684	2.21359
												Gh_A09G1582	-6.31475	5.08415e-05	21.4494	0.269454
												Gh_A09G1593	2.15453	0.0054405	4.18988	18.6544
												Gh_A09G1605	-1.8358	0.000245674	2.88418	0.807965
												Gh_A09G1709	-2.6997	0.000185575	8.20556	1.26304
												Gh_A09G1748	-2.82536	1.10977e-05	17.7431	2.50329
												Gh_A09G1767	-1.59862	0.000851162	4.55888	1.50531
												Gh_A09G1796	1.86507	0.00306912	7.73909	28.1924
												Gh_A09G1797	2.18272	1.33547e-05	8.49626	38.5737
												Gh_A09G1859	4.57068	0.00355442	4.18242	99.3895
												Gh_A09G1938	-2.03188	0.000140613	1.93982	0.474354
												Gh_A09G1956	2.66059	8.83656e-05	1.5606	9.86757
												Gh_A09G2004	5.14899	0.000105488	2.22509	78.949
												Gh_A09G2100	1.79325	0.00103911	4.06071	14.0742
												Gh_A09G2110	2.07078	0.00651701	4.14947	17.4325
												Gh_A09G2111	2.86043	0.000254542	1.97365	14.3332
												Gh_A09G2204	1.622	0.000223626	30.1198	92.709
												Gh_A09G2229	4.89526	0.000115055	1.6312	48.5429
												Gh_A09G2259	-2.35593	0.00144902	14.2825	2.78996
												Gh_A09G2312	1.82791	0.00841033	1.24992	4.4375
												Gh_A09G2314	1.5978	0.00366545	34.1946	103.5
												Gh_A09G2320	1.78244	0.00047848	2.8986	9.97137
												Gh_A09G2325	2.03623	0.000277198	22.1428	90.8238
												Gh_A09G2326	2.44925	0.000134378	2.86619	15.6532
												Gh_A09G2338	1.86559	0.00355505	1.07054	3.90124
												Gh_A09G2368	3.87141	0.000107929	6.40905	93.8003
												Gh_A09G2386	3.09018	0.00720142	1.65947	14.1321
												Gh_A09G2427	2.29604	1.77221e-05	1.04196	5.11714
												Gh_A09G2429	3.50467	0.00187257	0.346902	3.93748
												Gh_A10G0044	2.04278	0.000211968	4.90296	20.2021
												Gh_A10G0099	-1.51587	0.00399888	5.26663	1.84167
												Gh_A10G0161	-4.1068	0.00036895	0.68019	0.0394783
												Gh_A10G0168	1.82337	2.83456e-05	1.95122	6.9055
												Gh_A10G0214	-2.52022	0.00736857	1.32671	0.231267
												Gh_A10G0259	2.00365	0.000219716	32.3551	129.748
												Gh_A10G0290	2.20831	0.00212145	0.718753	3.3216
												Gh_A10G0310	1.58772	0.00471243	2.73949	8.23419
												Gh_A10G0320	#NUM!	0.0054159	1.42465	0
												Gh_A10G0323	-1.59609	0.00990288	5.99136	1.98177
												Gh_A10G0334	1.67375	0.00106447	4.3533	13.8888
												Gh_A10G0352	-2.19577	0.000433134	13.6876	2.98769
												Gh_A10G0382	2.86682	1.40257e-05	12.2438	89.3132
												Gh_A10G0442	1.94178	0.000194965	16.8748	64.8295
												Gh_A10G0479	1.9875	0.000122379	12.0621	47.8322
												Gh_A10G0572	2.21919	0.000116192	3.48421	16.2236
												Gh_A10G0588	1.52898	0.00251307	4.44767	12.8351
												Gh_A10G0594	-3.3528	0.000281477	12.1907	1.19326
												Gh_A10G0653	2.04313	0.00706202	0.46774	1.92773
												Gh_A10G0667	1.68157	0.00703037	0.748623	2.40141
												Gh_A10G0670	1.69513	0.00758327	0.92771	3.00399
												Gh_A10G0762	2.32442	3.1888e-05	16.0149	80.213
												Gh_A10G0780	-2.44247	0.00541586	8.76051	1.61166
												Gh_A10G0829	2.0981	0.00148445	0.989061	4.23462
												Gh_A10G0846	1.52118	0.00596809	1.12744	3.23606
												Gh_A10G0851	2.66197	0.00588154	0.282053	1.78511
												Gh_A10G0866	-2.29316	0.00247131	0.595218	0.121441
												Gh_A10G0925	1.80257	0.00705788	0.872627	3.04409
												Gh_A10G0973	1.79202	0.00434485	2.35995	8.17247
												Gh_A10G0985	2.15554	0.000313032	2.0305	9.04656
												Gh_A10G1039	2.95199	0.00514516	7.78373	60.2317
												Gh_A10G1152	1.95104	0.000218314	1.96968	7.61583
												Gh_A10G1163	1.53321	8.15057e-07	3.23243	9.35563
												Gh_A10G1183	-1.70154	0.00622312	22.5052	6.91943
												Gh_A10G1188	4.275	0.00308205	2.84645	55.107
												Gh_A10G1223	2.00846	0.00508455	11.8713	47.7646
												Gh_A10G1231	2.25208	4.51728e-05	8.70303	41.4584
												Gh_A10G1243	2.69168	0.00260598	5.53338	35.7493
												Gh_A10G1264	1.869	0.00788944	2.29159	8.37071
												Gh_A10G1289	1.96197	0.000137432	17.1133	66.6724
												Gh_A10G1311	2.84375	8.06812e-05	12.9627	93.0568
												Gh_A10G1322	-1.51286	0.000443988	27.2625	9.55319
												Gh_A10G1362	1.94379	0.000371888	2.08796	8.0327
												Gh_A10G1408	-1.52484	5.27034e-05	14.2624	4.95644
												Gh_A10G1465	-4.53288	0.00618835	708.665	30.6133
												Gh_A10G1476	-5.79365	0.000494056	7.61905	0.137353
												Gh_A10G1536	-5.26489	0.00296442	38.6983	1.00648
												Gh_A10G1552	-2.66217	0.00026454	80.8101	12.7665
												Gh_A10G1562	-1.73943	0.00176333	6.80554	2.03818
												Gh_A10G1576	1.54202	0.000144189	6.38407	18.5905
												Gh_A10G1590	1.89586	0.00281922	49.1687	182.978
												Gh_A10G1622	1.98683	0.000448643	0.77537	3.0733
												Gh_A10G1681	-1.92439	0.00689339	1.49644	0.39424
												Gh_A10G1707	-4.1365	0.000483475	9.87191	0.561295
												Gh_A10G1719	2.47376	0.000477651	35.2313	195.707
												Gh_A10G1779	6.73223	0.000866091	0.0331853	3.52816
												Gh_A10G1848	2.13453	3.83513e-05	0.822132	3.60992
												Gh_A10G1862	3.4823	8.31107e-05	2.88936	32.2908
												Gh_A10G1894	1.99225	0.00226552	1.831	7.28474
												Gh_A10G1908	2.26319	0.00422473	1.32341	6.35308
												Gh_A10G1912	2.47824	0.00169569	6.92056	38.5624
												Gh_A10G1933	-3.00075	0.0028175	4.08348	0.510171
												Gh_A10G1970	1.74975	0.00173258	12.2522	41.204
												Gh_A10G1971	1.79384	0.000426519	41.2234	142.936
												Gh_A10G1980	1.88317	0.000583531	7.96933	29.3977
												Gh_A10G2003	3.66765	0.000252203	4.76532	60.5569
												Gh_A10G2089	4.07642	0.00128614	4.73565	79.892
												Gh_A10G2090	3.79956	0.000609459	1.1191	15.583
												Gh_A10G2139	2.21023	6.74262e-05	5.75773	26.6439
												Gh_A10G2194	1.75055	0.000536387	4.27575	14.3873
												Gh_A10G2203	-2.33096	0.000807279	26.1189	5.1912
												Gh_A10G2237	2.05884	0.000687932	3.77667	15.7355
												Gh_A10G2258	2.46399	0.00359898	4.24052	23.3966
												Gh_A10G2341	1.54001	0.00134496	10.263	29.8446
												Gh_A11G0022	1.82323	0.00839222	6.33848	22.4302
												Gh_A11G0093	1.83328	0.00330835	5.23219	18.6448
												Gh_A11G0094	1.88292	0.00127196	1.8858	6.95523
												Gh_A11G0095	2.3924	0.000314763	0.817559	4.29244
												Gh_A11G0098	1.75827	0.00189341	2.89254	9.78522
												Gh_A11G0102	-3.54357	2.01507e-05	26.1252	2.24047
												Gh_A11G0144	-2.94261	0.00258985	2.62804	0.341835
												Gh_A11G0166	4.10796	5.12466e-05	0.838673	14.4614
												Gh_A11G0171	2.64288	0.000125284	11.9315	74.5215
												Gh_A11G0174	2.45165	0.000241877	15.828	86.5852
												Gh_A11G0176	3.86372	0.00145111	5.16427	75.1804
												Gh_A11G0218	2.06381	0.00131596	11.9075	49.7837
												Gh_A11G0230	2.98696	0.00783114	3.00388	23.8149
												Gh_A11G0236	2.83026	0.00611408	0.263973	1.87738
												Gh_A11G0316	2.25565	0.00108203	2.61518	12.4887
												Gh_A11G0401	-1.82431	0.00348615	13.8389	3.90776
												Gh_A11G0430	2.64577	0.00654233	0.240253	1.50357
												Gh_A11G0443	1.63273	0.00377325	1.25141	3.88063
												Gh_A11G0466	2.06956	0.00383278	1.23084	5.16656
												Gh_A11G0521	-1.7214	0.00109373	27.3564	8.29593
												Gh_A11G0591	1.91758	0.00367413	2.15177	8.12914
												Gh_A11G0606	1.99552	2.02946e-06	1.41758	5.65271
												Gh_A11G0628	2.66286	0.000157751	2.27577	14.4122
												Gh_A11G0646	1.86859	0.00117183	2.61981	9.56691
												Gh_A11G0655	2.51088	0.0040177	0.279896	1.59532
												Gh_A11G0656	2.06995	0.00089349	2.81045	11.8003
												Gh_A11G0734	-4.28347	1.5492e-05	7.47986	0.384097
												Gh_A11G0748	1.71064	0.000793493	0.756949	2.47754
												Gh_A11G0855	-1.84115	0.000109536	1.38347	0.386125
												Gh_A11G0857	2.07595	0.000162689	3.22073	13.5793
												Gh_A11G0889	-1.70032	0.000619261	6.78788	2.08875
												Gh_A11G0920	2.19386	0.00209776	2.69097	12.3119
												Gh_A11G0926	5.59671	2.04405e-06	0.448153	21.6873
												Gh_A11G0932	4.7489	0.000254216	1.3545	36.4202
												Gh_A11G0940	-1.8546	0.00578096	12.9385	3.5776
												Gh_A11G0985	-1.85696	0.00125011	11.8551	3.2727
												Gh_A11G0997	-2.35191	3.01619e-05	49.3433	9.66566
												Gh_A11G1085	1.72906	0.00297681	5.24615	17.3916
												Gh_A11G1122	1.96554	0.00296409	1.2381	4.83549
												Gh_A11G1139	-3.39743	0.00983677	7.9666	0.756042
												Gh_A11G1147	1.86224	0.000156501	5.61592	20.4179
												Gh_A11G1220	1.94323	1.8918e-05	4.75325	18.2794
												Gh_A11G1250	5.85325	0.00204876	0.394993	22.8347
												Gh_A11G1298	-2.13053	2.57357e-05	28.2361	6.44841
												Gh_A11G1300	3.17069	1.72062e-05	18.6102	167.581
												Gh_A11G1351	-1.7018	0.00595822	7.18621	2.20907
												Gh_A11G1352	2.12295	0.0007458	0.747744	3.25705
												Gh_A11G1353	3.00091	0.00236725	1.44685	11.5821
												Gh_A11G1370	-2.21251	0.00574984	21.9045	4.72608
												Gh_A11G1384	-2.79139	0.00653673	0.555966	0.0803077
												Gh_A11G1413	1.65713	0.000828469	20.1395	63.5177
												Gh_A11G1516	2.07129	0.00116657	4.07789	17.1379
												Gh_A11G1542	-2.80476	0.000182007	22.667	3.24397
												Gh_A11G1551	1.58761	0.00214342	4.05775	12.1956
												Gh_A11G1574	1.99295	0.000514192	7.0473	28.0517
												Gh_A11G1600	2.09712	0.00170848	5.20074	22.2516
												Gh_A11G1640	2.81728	0.000225857	1.62798	11.4745
												Gh_A11G1735	1.80972	0.00155529	1.11755	3.91785
												Gh_A11G1764	2.3779	5.1566e-05	5.43624	28.2564
												Gh_A11G1867	1.88567	0.00136524	0.734189	2.71301
												Gh_A11G1979	3.40011	0.00051178	1.11822	11.8049
												Gh_A11G2024	2.61248	0.00156907	1.55925	9.5357
												Gh_A11G2068	-1.51906	0.00255713	7.47567	2.60836
												Gh_A11G2110	2.66444	0.000169268	8.71688	55.2633
												Gh_A11G2111	2.36349	0.00190377	2.61508	13.4576
												Gh_A11G2226	1.85413	0.0014621	1.3659	4.93819
												Gh_A11G2261	1.86126	0.000225352	8.16129	29.6521
												Gh_A11G2290	-1.95424	0.000462681	2.89887	0.748071
												Gh_A11G2301	3.16976	0.00138873	0.10545	0.948942
												Gh_A11G2344	-9.58429	0.000424342	9.83807	0.012816
												Gh_A11G2345	-3.07411	0.00266361	6.76544	0.803336
												Gh_A11G2375	#NUM!	0.000958301	1.06618	0
												Gh_A11G2394	-2.90125	0.00322765	4.07162	0.545011
												Gh_A11G2402	1.77253	0.000673155	1.82816	6.24594
												Gh_A11G2403	1.70116	0.0018423	2.31335	7.52216
												Gh_A11G2469	-2.72888	0.0021496	172.02	25.948
												Gh_A11G2550	-2.26671	0.0028093	25.3984	5.27788
												Gh_A11G2570	1.89585	4.71096e-05	2.50845	9.33496
												Gh_A11G2587	-7.11723	0.000915221	23.1692	0.166883
												Gh_A11G2604	-1.88883	0.00615876	21.3284	5.75923
												Gh_A11G2642	2.08448	9.29955e-05	2.08574	8.84607
												Gh_A11G2678	-1.51687	0.00946044	1.38506	0.484
												Gh_A11G2739	1.69921	0.00156763	6.87413	22.322
												Gh_A11G2805	6.34895	0.000178784	0.0450947	3.67579
												Gh_A11G2842	-3.66355	0.000798761	66.6649	5.26087
												Gh_A11G2875	2.10055	0.0012276	3.79236	16.2643
												Gh_A11G2884	-3.41938	0.00100353	2.12712	0.198819
												Gh_A11G2885	3.38023	0.00500575	0.86041	8.95891
												Gh_A11G2943	-3.49908	0.00319975	0.795212	0.0703323
												Gh_A11G3007	-2.93286	0.00115581	4.46327	0.584486
												Gh_A11G3082	1.72085	0.00740307	0.896054	2.95366
												Gh_A11G3096	1.65506	0.000382257	7.0972	22.3516
												Gh_A11G3176	-2.00357	0.0030236	3.32976	0.830379
												Gh_A11G3200	-2.04686	0.00171786	6.30662	1.52627
												Gh_A11G3305	4.33336	0.00442553	0.0565337	1.13967
												Gh_A12G0022	1.98389	0.00328447	4.49079	17.7637
												Gh_A12G0114	-1.51651	0.00243206	6.53666	2.28476
												Gh_A12G0121	1.83712	0.00101112	8.35259	29.8435
												Gh_A12G0157	1.98963	0.000225528	0.70829	2.81286
												Gh_A12G0177	1.7424	0.00284744	0.630953	2.11111
												Gh_A12G0237	-5.75963	0.000458912	118.364	2.18473
												Gh_A12G0351	2.02822	0.00784973	1.01273	4.13095
												Gh_A12G0360	2.06818	0.00708062	0.208901	0.876041
												Gh_A12G0388	-2.10632	0.00022093	9.11114	2.11595
												Gh_A12G0511	2.02434	0.00501671	31.0265	126.218
												Gh_A12G0551	2.09002	0.00110025	3.95537	16.8402
												Gh_A12G0561	2.24234	0.000329627	2.03257	9.61734
												Gh_A12G0583	2.4047	0.00760975	46.5833	246.67
												Gh_A12G0672	#DIV/0!	0.000517923	0	3.32776
												Gh_A12G0687	1.61008	0.00183677	5.22229	15.942
												Gh_A12G0785	2.05221	0.000509758	2.40024	9.95476
												Gh_A12G0795	-1.76218	0.00812013	10.4938	3.09361
												Gh_A12G0797	1.88388	0.00700418	0.706304	2.60673
												Gh_A12G0806	-1.55509	0.00325987	3.90869	1.33016
												Gh_A12G0849	-1.66592	0.00748722	1.8006	0.567447
												Gh_A12G0907	-1.71093	0.00485346	2.87597	0.878504
												Gh_A12G0999	1.847	0.00430877	0.396293	1.42567
												Gh_A12G1028	4.31228	3.55923e-05	0.144179	2.86436
												Gh_A12G1061	5.92509	6.79868e-06	0.891218	54.152
												Gh_A12G1062	5.32555	1.19233e-05	3.94642	158.253
												Gh_A12G1085	1.73333	0.00271837	1.45233	4.82893
												Gh_A12G1098	1.80715	0.00282236	144.436	505.452
												Gh_A12G1130	-2.93695	4.58071e-05	178.575	23.319
												Gh_A12G1169	2.22417	4.19587e-05	5.10366	23.8464
												Gh_A12G1170	7.63591	0.0017342	0.0870393	17.3122
												Gh_A12G1208	3.05679	0.00567726	0.182832	1.52138
												Gh_A12G1407	-8.77328	0.000377966	33.5205	0.076611
												Gh_A12G1454	-1.9582	1.59714e-05	52.1885	13.4307
												Gh_A12G1711	-1.95624	0.00942319	16.9533	4.36885
												Gh_A12G1802	4.16752	0.00365117	4.09435	73.5758
												Gh_A12G1836	2.30572	0.00309309	0.578804	2.86169
												Gh_A12G1873	-2.0285	0.00179124	1.19217	0.292212
												Gh_A12G1909	-2.62267	0.0001197	10.952	1.77825
												Gh_A12G1925	1.58862	0.00606364	4.5602	13.7153
												Gh_A12G1940	2.58331	0.00485863	6.71658	40.2532
												Gh_A12G1980	2.75411	0.0044696	1.02926	6.94379
												Gh_A12G1993	3.719	5.05802e-05	1.43374	18.88
												Gh_A12G2012	-1.70611	0.00510831	3.48378	1.06773
												Gh_A12G2016	-1.56289	0.00185042	20.138	6.81616
												Gh_A12G2024	2.94843	4.52412e-06	2.42316	18.7046
												Gh_A12G2060	2.15128	9.39773e-06	4.66889	20.7402
												Gh_A12G2065	2.01433	0.00697951	3.22042	13.0102
												Gh_A12G2151	-1.53535	0.0081203	1.63697	0.564746
												Gh_A12G2152	-1.93926	0.00647771	1.27366	0.332107
												Gh_A12G2185	1.83613	0.000779665	13.8995	49.6284
												Gh_A12G2195	-1.66707	0.000298098	27.7894	8.75068
												Gh_A12G2232	-7.68676	0.00146835	1.48765	0.00722033
												Gh_A12G2280	3.68535	0.000172182	1.40563	18.083
												Gh_A12G2299	-2.32238	0.00012634	56.6294	11.3223
												Gh_A12G2300	5.02903	0.00209417	6.30888	205.988
												Gh_A12G2315	1.64223	0.00352229	2.41036	7.52386
												Gh_A12G2342	-10.3374	0.000186673	17.9022	0.013837
												Gh_A12G2359	2.54473	0.00193439	1.1522	6.72309
												Gh_A12G2363	-9.19162	5.87222e-05	5.28516	0.00903867
												Gh_A12G2380	1.51324	0.00894939	4.18701	11.9519
												Gh_A12G2401	2.44875	0.000244253	1.89831	10.3637
												Gh_A12G2421	2.67001	6.34532e-05	0.894001	5.68971
												Gh_A12G2423	3.52263	8.24845e-05	0.419525	4.82142
												Gh_A12G2426	2.45388	0.00322479	1.61493	8.84796
												Gh_A12G2446	-2.8383	0.000710878	3.43716	0.480604
												Gh_A12G2465	3.28173	0.00444838	0.528817	5.14286
												Gh_A12G2474	1.94471	0.00548576	5.33829	20.5503
												Gh_A12G2487	1.82719	0.000473893	5.06734	17.9813
												Gh_A12G2583	-2.40376	0.00328667	2.71228	0.512545
												Gh_A12G2616	2.21311	0.000353177	0.403289	1.86995
												Gh_A12G2643	4.14963	0.00301047	0.0892323	1.58375
												Gh_A12G2681	1.78675	0.0079089	17.8911	61.7311
												Gh_A12G2725	2.11991	9.87183e-05	3.78762	16.4636
												Gh_A12G2726	2.63266	4.70854e-05	4.52362	28.054
												Gh_A13G0001	1.74881	0.00115748	0.692622	2.32778
												Gh_A13G0014	-1.99457	0.00390409	3.40829	0.855282
												Gh_A13G0016	1.9709	0.000537663	1.53589	6.02088
												Gh_A13G0049	2.61325	0.000244782	0.997685	6.10466
												Gh_A13G0221	-2.20923	0.00771453	31.6419	6.84254
												Gh_A13G0226	1.53469	0.00393693	3.73579	10.8236
												Gh_A13G0248	4.25021	0.000972733	0.302588	5.75826
												Gh_A13G0282	-1.91482	0.000599164	3.60582	0.95628
												Gh_A13G0294	-5.29723	0.00344012	2320.96	59.0259
												Gh_A13G0327	-2.0858	0.00448828	2.08043	0.490078
												Gh_A13G0332	-1.67753	0.0085942	1.93657	0.605404
												Gh_A13G0344	1.52535	0.00419576	1.25728	3.61915
												Gh_A13G0464	-1.89564	0.00437883	0.843976	0.226822
												Gh_A13G0467	-1.89968	0.00727334	5.42772	1.45464
												Gh_A13G0480	1.86841	0.00146536	4.60522	16.8151
												Gh_A13G0500	-2.06397	0.00368039	143.03	34.2066
												Gh_A13G0563	-1.7324	0.00359292	1.93432	0.582136
												Gh_A13G0590	3.44531	1.3621e-05	3.74075	40.7474
												Gh_A13G0671	-3.45378	0.000697822	0.935847	0.0854107
												Gh_A13G0714	-1.68186	6.35122e-06	6.38243	1.98928
												Gh_A13G0753	-1.6748	0.00558243	14.8089	4.63829
												Gh_A13G0809	3.95503	0.00134956	0.770058	11.9428
												Gh_A13G0810	4.27005	0.000182239	3.17791	61.3131
												Gh_A13G0831	2.70864	0.000244367	1.54221	10.0815
												Gh_A13G0933	3.53084	0.00753796	0.09231	1.06694
												Gh_A13G0947	2.48898	0.000762781	28.5248	160.133
												Gh_A13G0948	1.96888	0.00909277	0.437596	1.71303
												Gh_A13G1098	6.08222	1.04828e-05	5.51575	373.711
												Gh_A13G1120	1.54079	0.00107915	17.7665	51.6921
												Gh_A13G1123	2.27802	0.00028389	24.2326	117.531
												Gh_A13G1142	1.88892	0.00012434	4.14183	15.3396
												Gh_A13G1197	-4.94886	0.000271704	11.4086	0.369384
												Gh_A13G1199	1.8034	0.00676091	0.425377	1.48474
												Gh_A13G1254	-1.61645	0.00778321	2.14036	0.69805
												Gh_A13G1311	-1.9543	0.00612475	8.48674	2.18997
												Gh_A13G1314	2.46071	4.21409e-05	18.8627	103.837
												Gh_A13G1359	-1.89703	0.00420034	23.7701	6.38218
												Gh_A13G1415	2.55479	1.96925e-05	0.976884	5.74001
												Gh_A13G1419	-1.78337	0.00207296	20.6264	5.99205
												Gh_A13G1435	1.89681	4.72909e-05	9.64441	35.9147
												Gh_A13G1464	2.95401	4.16063e-05	35.6061	275.911
												Gh_A13G1537	1.50466	0.00398936	10.0472	28.5096
												Gh_A13G1539	-3.08861	0.00854281	137.83	16.2024
												Gh_A13G1540	-5.37827	0.00235529	3.56255	0.0856527
												Gh_A13G1544	-1.71625	0.00327929	127.282	38.7369
												Gh_A13G1656	3.77779	0.00566796	2.80844	38.5206
												Gh_A13G1672	2.28492	0.00172514	1.04361	5.0859
												Gh_A13G1685	-2.82019	0.000214488	1.24074	0.175678
												Gh_A13G1686	-4.24757	0.000116371	54.8397	2.88703
												Gh_A13G1700	-2.0608	0.00629775	4.50071	1.07875
												Gh_A13G1752	-2.24226	0.00137531	4.74043	1.00191
												Gh_A13G1868	3.06887	0.000737741	1.12014	9.39929
												Gh_A13G1956	1.87176	0.00159842	0.249415	0.912803
												Gh_A13G1982	1.54521	0.000162565	3.29681	9.62161
												Gh_A13G1995	2.03398	0.00078697	2.80057	11.4693
												Gh_A13G2023	2.8283	0.0001379	22.3269	158.573
												Gh_A13G2042	3.05577	0.000945709	0.078708	0.654483
												Gh_A13G2058	#NUM!	0.00826796	1.08764	0
												Gh_A13G2080	2.01999	0.00318371	0.428839	1.73929
												Gh_A13G2107	2.40685	0.000328155	20.8592	110.619
												Gh_A13G2117	#NUM!	0.00496561	2.50829	0
												Gh_A13G2180	1.63085	0.00698502	0.161559	0.500342
												Gh_A13G2279	-1.73147	0.00543652	6.04065	1.81911
												Gh_A13G2336	2.47648	0.00970718	5.15567	28.6933
												Gh_D01G0027	-1.61232	0.00467383	13.4148	4.3876
												Gh_D01G0064	2.04546	0.00716617	0.525099	2.16763
												Gh_D01G0081	1.86779	0.00323575	0.426958	1.55828
												Gh_D01G0090	1.82957	0.00622842	2.14647	7.62921
												Gh_D01G0154	-1.85534	0.000845888	0.781851	0.216078
												Gh_D01G0178	1.95651	7.57451e-05	3.33711	12.9521
												Gh_D01G0200	-1.70598	0.000629873	29.9876	9.19156
												Gh_D01G0243	1.87961	2.7862e-05	2.09146	7.69607
												Gh_D01G0247	2.88522	0.00955558	1.39424	10.3009
												Gh_D01G0369	-2.90604	0.000299853	19.7566	2.63578
												Gh_D01G0370	-2.72576	0.00445879	9.4958	1.43547
												Gh_D01G0438	-3.42351	0.00138303	6.42626	0.598933
												Gh_D01G0467	-1.60508	0.000402893	12.1957	4.00893
												Gh_D01G0468	1.50937	0.00217125	0.791949	2.25456
												Gh_D01G0470	-1.73863	0.00704461	1.22124	0.365951
												Gh_D01G0547	-2.21718	0.00324009	18.0436	3.88049
												Gh_D01G0592	-3.20326	4.88908e-06	181.464	19.7022
												Gh_D01G0608	-1.72536	0.00019204	13.8561	4.19041
												Gh_D01G0632	2.12478	0.00208263	0.474309	2.06863
												Gh_D01G0642	2.70875	0.000656669	0.612381	4.00346
												Gh_D01G0666	3.55405	0.00957291	0.208366	2.44739
												Gh_D01G0732	2.36135	2.573e-05	9.14662	46.9999
												Gh_D01G0736	1.68495	0.000445603	1.06353	3.41957
												Gh_D01G0737	2.60367	0.003568	0.388636	2.36224
												Gh_D01G0749	-1.54078	0.00231761	7.93032	2.72565
												Gh_D01G0753	-2.01176	0.000355687	3.11604	0.772686
												Gh_D01G0761	3.92473	2.95047e-07	8.44195	128.205
												Gh_D01G0782	2.18787	0.000120915	2.60092	11.8507
												Gh_D01G0799	2.26654	0.000119301	46.3677	223.107
												Gh_D01G0840	1.76619	0.000451596	20.3018	69.0574
												Gh_D01G0881	1.64296	0.00453102	2.03527	6.35625
												Gh_D01G0978	-4.52182	0.000507583	300.921	13.0993
												Gh_D01G0985	-2.55653	0.00972797	7.326	1.24531
												Gh_D01G1022	1.97107	0.0012716	6.24459	24.4825
												Gh_D01G1044	-2.04739	0.000138816	222.159	53.7449
												Gh_D01G1055	1.58545	0.00703118	3.47773	10.4367
												Gh_D01G1081	-1.97125	0.00809231	4.05684	1.03462
												Gh_D01G1082	3.05614	0.00581408	4.0065	33.3237
												Gh_D01G1156	-1.58565	0.000102535	10.9904	3.66173
												Gh_D01G1240	2.21383	0.00368639	0.179316	0.831859
												Gh_D01G1280	2.66944	0.00643833	0.253852	1.61496
												Gh_D01G1297	-2.26293	0.00313089	1.81251	0.377633
												Gh_D01G1313	1.79874	0.00153956	10.9371	38.052
												Gh_D01G1416	1.84915	0.000921528	2.09461	7.5466
												Gh_D01G1420	5.09996	8.58005e-05	0.103632	3.55414
												Gh_D01G1504	-1.60318	0.000375539	8.08308	2.66055
												Gh_D01G1566	-1.54076	0.00104325	2.15858	0.741911
												Gh_D01G1671	1.51146	0.000202972	13.1568	37.5098
												Gh_D01G1774	-2.72164	0.00399477	2.62727	0.398298
												Gh_D01G1778	-2.53976	0.00156675	32.7118	5.62549
												Gh_D01G1797	1.61991	0.00152003	1.54683	4.75428
												Gh_D01G1827	-1.60908	0.00741917	20.3591	6.67389
												Gh_D01G1839	2.33812	0.0045408	3.5549	17.9751
												Gh_D01G1885	1.72611	0.00414919	15.393	50.9252
												Gh_D01G1916	2.63687	3.38472e-05	1.76427	10.9734
												Gh_D01G1940	-1.71321	2.67118e-05	16.1068	4.91227
												Gh_D01G1992	-1.50893	0.00420243	2.25181	0.791222
												Gh_D01G2063	-2.26266	0.000526875	6.92364	1.4428
												Gh_D01G2086	3.78509	0.000302221	1.40156	19.3214
												Gh_D01G2089	1.7778	0.00177443	4.09101	14.0282
												Gh_D01G2106	-2.30754	0.00362836	9.62467	1.94423
												Gh_D01G2180	3.43864	1.14642e-05	23.4981	254.782
												Gh_D01G2207	-1.77468	0.00738895	7.49466	2.19039
												Gh_D01G2266	1.56098	0.000203272	2.40473	7.09525
												Gh_D01G2293	-1.69281	0.000530685	2.80067	0.866315
												Gh_D01G2300	1.88026	0.000926406	2.22853	8.20413
												Gh_D01G2301	3.52221	0.000741036	1.87876	21.5855
												Gh_D01G2329	-4.62619	0.00664292	10.6717	0.43213
												Gh_D01G2343	-1.6749	0.00676921	130.03	40.7237
												Gh_D01G2357	-3.293	0.0045166	15.9888	1.63127
												Gh_D02G0075	-5.37191	0.00350053	122.423	2.95634
												Gh_D02G0086	2.21182	4.82034e-05	14.5429	67.3712
												Gh_D02G0101	1.97496	0.00695655	0.825876	3.24666
												Gh_D02G0121	1.64576	0.000765022	12.6195	39.4882
												Gh_D02G0123	2.39378	0.00872751	0.355196	1.86666
												Gh_D02G0124	3.52222	0.0027625	0.139589	1.60378
												Gh_D02G0127	2.54705	0.00936744	2.01245	11.7615
												Gh_D02G0128	3.70743	0.000683295	0.41957	5.48088
												Gh_D02G0135	-2.13646	0.00589933	1.09176	0.248306
												Gh_D02G0140	-3.68207	0.000598461	4.97838	0.38786
												Gh_D02G0221	-7.78524	0.000369437	6.17385	0.0279877
												Gh_D02G0230	3.09284	0.000134626	2.26833	19.3528
												Gh_D02G0329	1.89283	0.00167349	18.3154	68.0169
												Gh_D02G0362	1.53034	0.000236976	2.09088	6.03959
												Gh_D02G0399	1.77438	0.000953512	4.59426	15.7166
												Gh_D02G0403	-3.96388	5.03142e-05	3.16946	0.203114
												Gh_D02G0448	2.03535	0.000113907	3.25645	13.3489
												Gh_D02G0497	-3.68389	0.00140315	3.42346	0.266381
												Gh_D02G0505	-8.34193	0.0017002	6.12835	0.0188873
												Gh_D02G0507	-2.61401	1.72584e-05	22.3102	3.64424
												Gh_D02G0536	1.9176	0.000257366	4.19875	15.8626
												Gh_D02G0621	3.78837	3.56191e-05	1.57845	21.8094
												Gh_D02G0631	-1.50069	0.00709203	3.10706	1.09798
												Gh_D02G0689	1.61423	6.25289e-05	3.3596	10.2854
												Gh_D02G0732	5.83037	0.00401858	0.899736	51.1954
												Gh_D02G0764	2.62826	0.00398567	2.48063	15.3372
												Gh_D02G0867	-2.53213	0.00387513	1.56017	0.269728
												Gh_D02G0886	1.71628	0.00128002	0.365424	1.20074
												Gh_D02G0889	-1.7953	0.000733537	1.4269	0.411107
												Gh_D02G0892	1.68458	0.00551884	0.492225	1.58224
												Gh_D02G0934	1.90854	0.00938455	0.959147	3.60092
												Gh_D02G0948	3.57453	0.00604018	1.37381	16.3669
												Gh_D02G0993	1.78247	0.00358804	3.16529	10.889
												Gh_D02G1065	2.21591	0.000909402	2.72221	12.6467
												Gh_D02G1084	1.97267	0.000617187	3.13882	12.3197
												Gh_D02G1253	4.79888	0.00218298	6.55334	182.419
												Gh_D02G1254	2.77116	0.00223124	26.2017	178.868
												Gh_D02G1278	-1.5473	9.92846e-06	0.643278	0.220098
												Gh_D02G1329	1.51973	0.00244387	55.8734	160.21
												Gh_D02G1330	1.8184	0.00120312	21.0244	74.1506
												Gh_D02G1336	2.74495	0.00165663	0.424654	2.84673
												Gh_D02G1348	-3.10666	9.30911e-06	29.3791	3.41067
												Gh_D02G1419	3.39804	0.00807718	0.0541663	0.571005
												Gh_D02G1469	-5.55792	0.00325136	20.7648	0.440786
												Gh_D02G1489	2.09521	0.00991999	1.79155	7.65505
												Gh_D02G1521	1.53164	0.00285823	82.2949	237.927
												Gh_D02G1558	1.86396	0.000392903	3.99311	14.5351
												Gh_D02G1600	-2.34846	0.0017463	14.0898	2.7666
												Gh_D02G1616	1.92222	0.00317206	5.05146	19.1453
												Gh_D02G1638	-1.64005	0.0001926	8.63919	2.77184
												Gh_D02G1658	2.04114	0.0013628	3.28264	13.5103
												Gh_D02G1659	2.30764	0.000102858	2.68724	13.3037
												Gh_D02G1716	2.59471	0.00302374	0.150912	0.911609
												Gh_D02G1764	1.97669	0.00215448	1.49311	5.87672
												Gh_D02G1774	2.48931	0.00692888	4.36127	24.4889
												Gh_D02G1814	1.55111	0.000868209	2.13977	6.27044
												Gh_D02G1867	2.19185	2.44902e-05	1.81113	8.27488
												Gh_D02G1873	-2.73209	0.00372856	2.34656	0.353175
												Gh_D02G1885	2.6532	0.00128465	4.17475	26.2617
												Gh_D02G1898	4.88646	0.000134393	1.53637	45.4433
												Gh_D02G1931	2.48808	0.000806804	0.784995	4.40408
												Gh_D02G1932	1.8952	0.00325842	1.8781	6.98604
												Gh_D02G1972	1.55877	0.0011381	10.8879	32.0761
												Gh_D02G1988	-2.02849	0.00580512	1.9602	0.480469
												Gh_D02G2065	-1.50613	0.00595136	0.783863	0.275963
												Gh_D02G2083	2.86892	0.000597642	0.556095	4.06237
												Gh_D02G2103	1.75415	0.00032496	1.9746	6.66085
												Gh_D02G2150	1.61737	0.000292708	33.8433	103.836
												Gh_D02G2199	1.96919	0.000772331	3.55549	13.9214
												Gh_D02G2222	-1.88163	0.000291144	66.6937	18.0991
												Gh_D02G2248	2.17179	0.000163972	13.032	58.7199
												Gh_D02G2264	1.61879	0.00255795	6.95647	21.3645
												Gh_D02G2265	1.53396	0.000579304	1.49263	4.32235
												Gh_D02G2271	1.7478	0.00938605	0.488371	1.64017
												Gh_D02G2325	2.03644	0.000882565	3.092	12.6844
												Gh_D02G2415	#DIV/0!	0.00168219	0	1.19882
												Gh_D02G2423	1.74199	0.000150319	1.51959	5.08299
												Gh_D03G0023	1.91732	0.00137472	3.83534	14.4868
												Gh_D03G0041	-2.144	0.00405177	6.71215	1.51864
												Gh_D03G0056	-1.61831	3.03232e-06	26.1727	8.52486
												Gh_D03G0069	-3.14222	0.00152383	15.5592	1.76232
												Gh_D03G0076	1.93634	0.00803302	1.08118	4.13802
												Gh_D03G0088	1.97904	0.000810896	3.93073	15.4961
												Gh_D03G0172	3.53781	0.00974355	0.157891	1.83376
												Gh_D03G0228	-2.93555	0.000691076	0.710463	0.092865
												Gh_D03G0232	1.50793	0.00304695	7.17887	20.4168
												Gh_D03G0364	-2.51813	8.32833e-05	21.8611	3.81628
												Gh_D03G0377	1.64802	0.00502456	6.23322	19.5351
												Gh_D03G0408	3.78574	6.74979e-05	72.128	994.776
												Gh_D03G0425	1.83892	0.00460409	7.16894	25.6463
												Gh_D03G0439	2.10042	0.00837634	2.19765	9.42423
												Gh_D03G0479	2.00908	0.00923174	30.6835	123.509
												Gh_D03G0492	1.50518	0.000394726	7.09612	20.143
												Gh_D03G0587	-5.87833	0.000151848	6.89628	0.117236
												Gh_D03G0719	-2.67727	0.00343471	1.72002	0.268902
												Gh_D03G0729	-2.36616	0.000290565	0.994762	0.192945
												Gh_D03G0768	-2.77888	0.00443975	3.3651	0.490311
												Gh_D03G0780	4.81701	0.000489759	0.281319	7.92984
												Gh_D03G0810	-1.50869	0.00327726	3.15782	1.10976
												Gh_D03G0811	2.39394	0.000186409	25.0256	131.532
												Gh_D03G0904	2.58651	0.00979359	0.290826	1.74683
												Gh_D03G0955	1.63876	0.00138935	3.7007	11.5239
												Gh_D03G1000	2.53344	5.37009e-05	17.4685	101.134
												Gh_D03G1079	2.46838	0.0070803	0.302646	1.67491
												Gh_D03G1120	1.8008	0.00245901	0.828622	2.88704
												Gh_D03G1133	1.71852	0.00138742	18.1247	59.6479
												Gh_D03G1135	-10.0978	0.00514913	1060.13	0.967426
												Gh_D03G1145	1.67108	0.000103416	44.8258	142.749
												Gh_D03G1165	-1.9677	0.00358576	8.75851	2.23921
												Gh_D03G1211	1.73828	0.00325862	1.47357	4.91638
												Gh_D03G1253	#DIV/0!	6.51997e-05	0	1.4928
												Gh_D03G1268	3.98994	0.000643153	5.05502	80.3182
												Gh_D03G1271	-3.59381	0.000258952	1.88528	0.156146
												Gh_D03G1354	-2.47143	0.00603446	2.23554	0.403095
												Gh_D03G1414	-1.82751	0.00645731	15.0429	4.23836
												Gh_D03G1443	2.01558	1.93901e-05	30.1529	121.921
												Gh_D03G1464	2.17176	0.000933815	3.76451	16.9618
												Gh_D03G1483	2.24582	0.000359116	2.40971	11.4294
												Gh_D03G1519	4.06726	0.000197457	2.64858	44.3998
												Gh_D03G1520	1.60427	0.00144106	8.08849	24.5924
												Gh_D03G1557	-1.98282	0.000256974	11.3358	2.86789
												Gh_D03G1564	2.66505	0.00362808	2.68144	17.007
												Gh_D03G1568	2.266	0.000401973	0.280986	1.35151
												Gh_D03G1579	1.5589	0.00183062	3.42584	10.0935
												Gh_D03G1681	-5.29959	0.0012999	1.27385	0.032343
												Gh_D03G1704	2.27777	0.000240455	3.27157	15.8647
												Gh_D03G1752	1.83129	0.00193895	6.08698	21.6609
												Gh_D03G1822	2.85573	0.00117233	2.54928	18.4535
												Gh_D03G1859	2.69655	0.00199932	2.74204	17.7753
												Gh_D04G0055	1.61426	0.000101848	2.68684	8.22587
												Gh_D04G0063	1.65433	0.00478819	11.4051	35.9006
												Gh_D04G0211	3.11875	0.00438574	0.846485	7.35288
												Gh_D04G0229	-1.63849	0.00191463	3.05726	0.981969
												Gh_D04G0254	1.66259	0.00661746	22.1265	70.0489
												Gh_D04G0267	1.73913	0.00378133	1.30014	4.3403
												Gh_D04G0283	-6.09795	0.00408983	1.23674	0.0180557
												Gh_D04G0481	2.02765	0.000138568	4.25989	17.3693
												Gh_D04G0539	2.09345	0.00466346	0.344519	1.47029
												Gh_D04G0579	1.70826	0.00295648	2.69793	8.81591
												Gh_D04G0616	4.607	6.57927e-05	2.21237	53.9141
												Gh_D04G0646	-2.16091	0.00929108	0.847658	0.189549
												Gh_D04G0647	-1.62789	0.00123851	12.0189	3.88885
												Gh_D04G0693	2.91935	9.81469e-05	0.194842	1.47399
												Gh_D04G0724	-2.22204	0.000168953	20.2088	4.3315
												Gh_D04G0734	-1.73515	0.000751982	31.1341	9.35198
												Gh_D04G0742	2.39622	0.00990235	0.229847	1.20996
												Gh_D04G0765	1.8187	0.00455766	121.16	427.408
												Gh_D04G0791	2.13641	0.00215813	3.20799	14.1044
												Gh_D04G0854	2.7575	1.16915e-06	17.6014	119.025
												Gh_D04G0855	-2.66782	0.000315641	26.0657	4.10181
												Gh_D04G0942	-2.3365	0.00192413	4.28527	0.848442
												Gh_D04G1033	3.89979	0.00563888	0.107462	1.60401
												Gh_D04G1053	-3.23445	0.00262209	70.0173	7.43941
												Gh_D04G1081	-2.69504	0.00130926	112.902	17.4346
												Gh_D04G1088	-1.96505	0.00333487	1.07948	0.276486
												Gh_D04G1090	4.35462	0.000384652	9.22565	188.741
												Gh_D04G1147	2.22066	0.000142434	4.81353	22.4361
												Gh_D04G1172	2.17792	0.000770308	2.84897	12.8916
												Gh_D04G1188	2.66681	0.00813022	1.68192	10.6806
												Gh_D04G1199	-1.68455	0.00202715	12.3543	3.84342
												Gh_D04G1229	3.59972	3.88531e-05	1.96649	23.8406
												Gh_D04G1269	2.01023	0.00730605	8.25363	33.2495
												Gh_D04G1330	1.95161	0.000805695	10.0707	38.9541
												Gh_D04G1402	-1.52361	0.000859342	1.44135	0.501322
												Gh_D04G1421	-2.27281	0.00777328	2.51086	0.519565
												Gh_D04G1432	-2.24832	0.0014429	15.6245	3.28847
												Gh_D04G1444	3.49905	0.000291532	5.24497	59.3009
												Gh_D04G1484	1.82636	0.00564223	3.82097	13.5507
												Gh_D04G1509	3.60043	0.000104035	1.3197	16.0071
												Gh_D04G1572	-1.72089	0.000776455	3.53889	1.07356
												Gh_D04G1620	3.08106	0.000954879	0.123611	1.04604
												Gh_D04G1638	1.71769	0.000450393	3.99453	13.1384
												Gh_D04G1661	-3.52209	0.0035375	22.7513	1.9804
												Gh_D04G1662	-5.98983	0.000779672	7.45783	0.117353
												Gh_D04G1663	-3.25592	0.00011678	9.20384	0.963474
												Gh_D04G1811	-1.95914	0.00748426	8.40923	2.1627
												Gh_D04G1924	2.38926	8.059e-05	13.9515	73.0904
												Gh_D04G1954	-2.40932	0.00339623	33.5612	6.31772
												Gh_D05G0028	-2.13096	0.00645362	3.51863	0.803322
												Gh_D05G0041	1.6456	0.00891145	12.6102	39.4545
												Gh_D05G0088	1.74231	0.00886829	9.2452	30.9317
												Gh_D05G0124	3.19812	0.00441329	0.0772453	0.708928
												Gh_D05G0155	2.37292	0.000131838	2.89436	14.9924
												Gh_D05G0186	-1.91548	0.00396111	7.52566	1.99492
												Gh_D05G0190	5.41078	0.000858021	0.1809	7.69565
												Gh_D05G0192	1.92071	0.00577426	7.66258	29.0113
												Gh_D05G0208	1.85144	0.00166731	4.95464	17.8793
												Gh_D05G0228	-5.7662	0.001056	25.8936	0.475766
												Gh_D05G0243	2.02112	0.00182338	2.06092	8.36524
												Gh_D05G0342	-1.50093	0.00791645	28.1901	9.9603
												Gh_D05G0356	2.04255	0.000784134	80.8817	333.211
												Gh_D05G0357	2.56001	0.00800021	2.15766	12.724
												Gh_D05G0407	2.91148	0.00728827	91.1456	685.768
												Gh_D05G0449	-1.74343	0.00859003	5.38474	1.6082
												Gh_D05G0466	1.99126	0.000437201	3.76454	14.9673
												Gh_D05G0497	1.88096	7.67602e-05	2.37594	8.75108
												Gh_D05G0533	2.83377	0.00402877	17.6274	125.672
												Gh_D05G0609	2.40521	0.00118042	2.95018	15.6275
												Gh_D05G0612	-2.11063	0.000472648	5.6536	1.30906
												Gh_D05G0701	2.53922	0.00831289	1.616	9.39338
												Gh_D05G0755	-2.12797	0.00376598	35.3978	8.09828
												Gh_D05G0780	1.65529	0.0032898	3.22346	10.1535
												Gh_D05G0803	-1.58766	0.000105982	12.4911	4.15593
												Gh_D05G0820	4.50167	5.98314e-05	0.982925	22.2668
												Gh_D05G0822	-2.20626	0.00109434	1.67187	0.362287
												Gh_D05G0874	-2.46523	0.000133281	52.6157	9.52814
												Gh_D05G0911	-1.88602	0.00447967	1.10053	0.297751
												Gh_D05G0943	6.96246	0.00249878	2.65767	331.444
												Gh_D05G1043	2.45644	0.000521499	2.77059	15.2066
												Gh_D05G1053	1.91338	0.00163384	1.03043	3.8815
												Gh_D05G1090	-1.75482	0.000114722	14.4073	4.26903
												Gh_D05G1112	1.68875	0.0024594	1.49839	4.83047
												Gh_D05G1113	1.70488	8.27427e-05	4.85486	15.8269
												Gh_D05G1116	1.63034	0.0080266	1.40534	4.35073
												Gh_D05G1157	-3.00082	0.00763362	1.74201	0.217627
												Gh_D05G1158	-1.65445	0.00319961	1.78145	0.56589
												Gh_D05G1171	2.05613	0.00186172	1.42865	5.94132
												Gh_D05G1180	-1.81793	0.00402576	52.2842	14.8292
												Gh_D05G1190	-2.96726	0.000928906	134.86	17.2445
												Gh_D05G1215	1.72751	0.00398637	2.36491	7.83151
												Gh_D05G1242	1.80435	0.000161799	12.6928	44.3322
												Gh_D05G1441	-1.54803	0.00108651	3.80472	1.30113
												Gh_D05G1511	-2.13375	0.000745375	1.71328	0.390397
												Gh_D05G1512	3.05818	0.000412639	4.76684	39.704
												Gh_D05G1534	1.68094	0.000311176	3.07543	9.86092
												Gh_D05G1569	-1.60984	0.00211326	10.2574	3.36066
												Gh_D05G1592	-1.73716	0.00200204	0.815467	0.244608
												Gh_D05G1599	1.67089	0.00472819	2.9005	9.23548
												Gh_D05G1605	-3.76045	0.00106651	374.68	27.6473
												Gh_D05G1637	1.50665	0.00372273	9.91135	28.1631
												Gh_D05G1700	2.59337	9.92508e-06	10.417	62.8669
												Gh_D05G1711	-2.02576	0.00470449	153.807	37.7712
												Gh_D05G1829	1.87141	0.00876785	0.354428	1.29682
												Gh_D05G1979	2.19977	0.00440429	24.054	110.505
												Gh_D05G2098	1.81731	0.000648635	3.00676	10.5965
												Gh_D05G2106	1.77501	0.000607466	3.8544	13.1913
												Gh_D05G2135	-1.96555	0.00349052	0.926309	0.237174
												Gh_D05G2147	-1.93555	0.00461766	11.8468	3.09701
												Gh_D05G2158	-1.56342	0.00069358	14.2175	4.81047
												Gh_D05G2169	2.10152	0.00042853	2.50375	10.7451
												Gh_D05G2200	3.30444	0.00470674	1.27529	12.5992
												Gh_D05G2257	1.72024	0.00234627	3.9439	12.9948
												Gh_D05G2265	2.01026	0.00161854	3.36565	13.5587
												Gh_D05G2297	3.42868	0.000618521	0.0968677	1.04307
												Gh_D05G2314	1.68333	0.00574342	3.0248	9.71472
												Gh_D05G2333	1.51061	3.21837e-06	3.09023	8.80499
												Gh_D05G2401	1.50137	0.0062779	17.3792	49.2026
												Gh_D05G2416	1.81246	0.000517174	3.10444	10.9041
												Gh_D05G2441	2.05748	0.00380699	1.30101	5.41557
												Gh_D05G2469	-2.08831	0.00217202	10.0513	2.36363
												Gh_D05G2696	5.83605	0.00554181	0.318622	18.2013
												Gh_D05G2755	-2.02246	0.00833016	15.3243	3.77191
												Gh_D05G2766	1.83718	0.00923867	3.74642	13.3864
												Gh_D05G2874	1.72977	0.00808809	0.215428	0.71452
												Gh_D05G2919	-2.46206	0.00469801	10.9409	1.98564
												Gh_D05G2935	-1.64662	0.00403711	3.46909	1.10798
												Gh_D05G2975	1.50562	0.000723159	13.8442	39.3101
												Gh_D05G2987	3.31551	0.00292225	0.387284	3.85564
												Gh_D05G3040	-2.45497	6.56384e-05	1.84536	0.336559
												Gh_D05G3103	-1.54285	0.000367851	6.10952	2.09683
												Gh_D05G3161	1.7822	0.00137831	1.89225	6.50836
												Gh_D05G3196	-1.572	0.00029836	7.48203	2.51652
												Gh_D05G3295	-1.95656	0.000167252	144.96	37.3479
												Gh_D05G3394	1.7948	0.0010722	0.909209	3.15467
												Gh_D05G3496	-1.95228	0.00492869	2.17445	0.561894
												Gh_D05G3535	-1.54904	0.00749487	5.53797	1.89254
												Gh_D05G3607	1.67273	0.00111633	49.2658	157.068
												Gh_D05G3613	-4.31454	4.26595e-05	8.82108	0.443319
												Gh_D05G3615	2.09483	0.000178745	13.2904	56.7734
												Gh_D05G3681	2.1426	0.000146498	21.573	95.2568
												Gh_D05G3700	2.07501	0.00122171	1.06103	4.47065
												Gh_D05G3716	2.20681	0.000155684	3.9977	18.4555
												Gh_D05G3751	-1.89659	0.00135938	1.16887	0.313933
												Gh_D05G3812	-1.85888	0.00938627	2.21263	0.610002
												Gh_D05G3825	2.0399	0.00316009	10.7701	44.2886
												Gh_D05G3846	-2.50237	9.02307e-05	119.674	21.1209
												Gh_D05G3856	-1.50919	0.00101289	7.49158	2.63186
												Gh_D05G3859	2.49424	0.000182235	29.386	165.57
												Gh_D05G3871	2.47941	0.00766188	0.120798	0.673657
												Gh_D05G3875	2.22928	1.85267e-05	51.1002	239.608
												Gh_D06G0003	1.77191	0.000531597	5.54752	18.9451
												Gh_D06G0006	1.90146	0.00642132	6.62641	24.7557
												Gh_D06G0035	-3.73919	0.000665989	88.8444	6.65305
												Gh_D06G0039	-1.97694	0.00518253	0.632445	0.160659
												Gh_D06G0040	1.93345	0.0054849	0.332538	1.27019
												Gh_D06G0053	-2.00343	0.00409736	24.4687	6.10263
												Gh_D06G0111	-1.86136	0.000813638	73.5829	20.2512
												Gh_D06G0121	#DIV/0!	0.000560865	0	2.19665
												Gh_D06G0149	-1.71661	0.00581611	15.6574	4.76394
												Gh_D06G0184	-2.01287	0.000320723	65.9091	16.331
												Gh_D06G0245	-2.7342	0.00144058	3.12022	0.468933
												Gh_D06G0252	1.94742	0.00167993	8.77074	33.8273
												Gh_D06G0297	-3.20496	0.0095111	0.986941	0.107029
												Gh_D06G0383	1.93555	0.00187698	3.3461	12.7996
												Gh_D06G0402	2.09269	8.79118e-05	3.98032	16.9778
												Gh_D06G0461	2.17318	0.000337028	3.2304	14.5697
												Gh_D06G0562	1.71408	0.000451694	1.85425	6.08357
												Gh_D06G0571	2.72012	1.17066e-05	2.82209	18.5955
												Gh_D06G0579	3.61282	0.00260322	6.89774	84.3869
												Gh_D06G0592	-5.45752	2.32324e-05	44.8367	1.02037
												Gh_D06G0610	2.71871	0.000284034	3.13685	20.6493
												Gh_D06G0612	-1.65539	0.000730019	35.8313	11.3747
												Gh_D06G0668	3.29163	0.000402143	0.16083	1.57488
												Gh_D06G0684	2.94299	1.21736e-05	1.50208	11.551
												Gh_D06G0686	-1.67456	0.0036753	43.9563	13.7698
												Gh_D06G0691	-2.81531	0.00337849	0.719753	0.102256
												Gh_D06G0727	-2.07103	0.00711308	3.2618	0.776274
												Gh_D06G0762	-2.04021	0.00125379	2.16368	0.526051
												Gh_D06G0788	-2.34097	0.000222009	428.088	84.4947
												Gh_D06G0940	1.68873	0.00618839	71.9574	231.971
												Gh_D06G0971	1.68255	0.00350708	7.70712	24.7394
												Gh_D06G0999	-2.84802	3.67493e-05	13.8457	1.92298
												Gh_D06G1065	1.67423	0.00146882	2.43197	7.76161
												Gh_D06G1143	2.19537	0.00500331	2.39813	10.9836
												Gh_D06G1145	2.30608	0.00278715	1.59782	7.90179
												Gh_D06G1179	-2.64659	4.60115e-05	7.36207	1.1757
												Gh_D06G1180	-2.02644	8.56029e-05	29.7586	7.30453
												Gh_D06G1274	1.76551	0.000510718	2.36795	8.05086
												Gh_D06G1361	2.98171	0.0080876	0.245438	1.93877
												Gh_D06G1400	-3.12624	0.00292132	1205.63	138.077
												Gh_D06G1440	3.74897	0.000124158	0.498415	6.70106
												Gh_D06G1444	1.89016	0.00147763	1.2878	4.77357
												Gh_D06G1449	3.02836	0.000270269	0.30955	2.52556
												Gh_D06G1486	5.69435	0.00527366	0.026617	1.37825
												Gh_D06G1519	3.4945	0.00347369	1.47531	16.6276
												Gh_D06G1566	2.52367	0.00746547	0.896877	5.15744
												Gh_D06G1580	2.02209	0.00205654	1.1083	4.50161
												Gh_D06G1588	-2.37154	0.00638622	1.42897	0.276134
												Gh_D06G1599	-1.92172	0.00149316	8.33781	2.20068
												Gh_D06G1621	1.56214	0.00177433	1.85487	5.47727
												Gh_D06G1636	1.94632	0.000481513	5.78056	22.2778
												Gh_D06G1669	1.54239	0.00193812	0.61534	1.79235
												Gh_D06G1710	1.62569	0.00462993	0.404929	1.24957
												Gh_D06G1752	-2.85891	0.000534143	4.22172	0.581932
												Gh_D06G1758	2.45532	0.000132594	1.73463	9.51334
												Gh_D06G1814	3.23982	4.632e-06	64.0519	605.082
												Gh_D06G1915	-2.8011	0.00405021	26.9732	3.87005
												Gh_D06G1924	2.09646	0.00269859	4.64146	19.8496
												Gh_D06G1991	-2.55042	0.00510921	28.7784	4.91263
												Gh_D06G2010	3.68561	0.00364602	0.257644	3.31513
												Gh_D06G2025	-1.607	0.00441656	2.20773	0.724754
												Gh_D06G2035	2.24301	0.00067851	0.894364	4.23379
												Gh_D06G2068	-2.43696	0.000902442	0.864668	0.15968
												Gh_D06G2239	1.63262	0.00370968	32.4199	100.526
												Gh_D06G2281	1.65259	0.00343127	6.81173	21.4158
												Gh_D06G2283	2.68117	0.000527655	21.5581	138.268
												Gh_D06G2284	2.4046	0.000132157	12.1173	64.1594
												Gh_D07G0041	-1.58354	0.0011644	2.99729	1.00008
												Gh_D07G0131	2.43849	0.000592729	19.5076	105.746
												Gh_D07G0150	-2.12678	0.00285594	0.974634	0.223161
												Gh_D07G0159	-1.50518	0.00899964	0.569062	0.200472
												Gh_D07G0176	4.55542	6.34149e-05	1.45965	34.3216
												Gh_D07G0202	1.87471	0.000222639	7.69446	28.2178
												Gh_D07G0223	3.77523	0.00812509	5.39658	73.8885
												Gh_D07G0263	2.51626	0.00380008	4.67192	26.7279
												Gh_D07G0286	-3.37797	0.000847829	3.01166	0.289692
												Gh_D07G0323	2.02466	0.00304316	20.4952	83.3944
												Gh_D07G0348	-1.58577	7.20062e-05	20.7205	6.903
												Gh_D07G0353	2.1798	0.00439145	19.9598	90.4357
												Gh_D07G0368	1.89168	0.0061464	1.96842	7.30414
												Gh_D07G0394	1.98674	0.000898353	5.21157	20.6556
												Gh_D07G0416	-1.58442	0.00109483	2.11746	0.706085
												Gh_D07G0440	-3.36904	0.00691606	1.83866	0.177959
												Gh_D07G0464	1.79478	0.000258007	37.7763	131.069
												Gh_D07G0467	1.91467	0.000850726	25.1663	94.8837
												Gh_D07G0487	-2.79839	0.00595337	13.9118	1.9998
												Gh_D07G0510	1.89894	0.00122871	4.22162	15.744
												Gh_D07G0523	-4.19027	8.03052e-06	14.521	0.795429
												Gh_D07G0549	-3.92675	0.00688507	49.6724	3.26623
												Gh_D07G0561	-2.08326	0.0015876	6.43296	1.51806
												Gh_D07G0614	4.49982	7.00201e-05	0.230463	5.21412
												Gh_D07G0658	1.76725	0.000369449	4.42649	15.068
												Gh_D07G0689	2.61752	0.00524623	2.97093	18.2324
												Gh_D07G0714	1.58642	0.00114238	2.64603	7.94613
												Gh_D07G0806	2.08361	0.00342056	2.53306	10.7368
												Gh_D07G0808	1.93771	0.00913692	0.480653	1.84136
												Gh_D07G0858	1.74152	3.14559e-05	0.84272	2.81795
												Gh_D07G0867	-3.43759	0.0072565	21.5708	1.9909
												Gh_D07G0878	1.51828	0.00333697	11.5689	33.1392
												Gh_D07G0898	1.66248	5.98824e-06	34.8035	110.174
												Gh_D07G0902	1.57793	0.00490107	11.2663	33.6346
												Gh_D07G0969	-1.94014	0.0024178	18.512	4.82405
												Gh_D07G0984	-7.29652	6.29969e-05	16.6117	0.105668
												Gh_D07G1058	1.81084	0.00546636	1.7316	6.07525
												Gh_D07G1195	-1.75046	0.000410317	27.4156	8.14814
												Gh_D07G1216	2.58413	0.000511281	8.4151	50.4614
												Gh_D07G1231	1.91976	0.000388716	1.90589	7.21111
												Gh_D07G1290	-1.90434	0.0081753	16.6128	4.43793
												Gh_D07G1354	2.10929	0.00313693	6.52388	28.1492
												Gh_D07G1403	2.28843	0.00401436	1.49737	7.31499
												Gh_D07G1523	2.13703	0.000627293	2.47762	10.8979
												Gh_D07G1527	1.83258	0.00147356	0.154327	0.549672
												Gh_D07G1640	-1.70994	0.00649885	1.68925	0.516357
												Gh_D07G1658	5.02754	0.00152029	0.0350237	1.14235
												Gh_D07G1685	#DIV/0!	0.00223304	0	2.33411
												Gh_D07G1835	-1.57887	0.00228505	4.47614	1.49836
												Gh_D07G1926	1.77642	0.000526292	6.48122	22.203
												Gh_D07G2028	-2.45488	0.00653102	0.58305	0.106344
												Gh_D07G2103	-1.8169	0.0049649	1.31792	0.374065
												Gh_D07G2178	1.84907	7.48254e-05	31.8435	114.722
												Gh_D07G2245	-3.16195	0.00180457	14.4284	1.61205
												Gh_D07G2304	2.70568	0.000272018	2.16779	14.142
												Gh_D07G2313	1.89433	0.00819521	0.326875	1.21515
												Gh_D07G2384	-3.20646	7.73859e-06	2.45256	0.265693
												Gh_D07G2479	-3.71386	0.00958675	0.964577	0.073511
												Gh_D07G2488	2.06738	7.94099e-05	1.19971	5.02832
												Gh_D08G0043	-2.93419	0.000848895	0.511209	0.0668837
												Gh_D08G0057	5.08341	0.00502651	0.454841	15.4212
												Gh_D08G0299	2.43888	9.12431e-06	69.8666	378.831
												Gh_D08G0300	2.53676	4.07066e-05	56.5759	328.301
												Gh_D08G0303	-1.98061	7.287e-06	59.3812	15.0462
												Gh_D08G0322	-2.66449	0.000868905	5.05677	0.797596
												Gh_D08G0364	2.75075	0.00701018	0.492067	3.31194
												Gh_D08G0384	2.00311	0.000169503	32.7423	131.252
												Gh_D08G0466	1.77934	0.000438843	13.2627	45.5267
												Gh_D08G0533	-1.99261	6.2963e-05	9.46973	2.37958
												Gh_D08G0539	5.53017	0.00764525	0.0728033	3.36433
												Gh_D08G0540	3.84282	0.000126104	0.21538	3.09036
												Gh_D08G0563	2.12796	0.00258265	3.48428	15.2298
												Gh_D08G0680	1.78349	0.00447746	6.27744	21.6106
												Gh_D08G0710	1.89582	0.00310888	4.02252	14.9692
												Gh_D08G0761	1.72621	0.000295254	3.73493	12.3573
												Gh_D08G0797	1.54916	0.00032465	11.5892	33.9155
												Gh_D08G0917	2.42363	0.00608933	2.40976	12.9288
												Gh_D08G0921	1.57018	0.00719748	4.21643	12.5203
												Gh_D08G0970	-1.97621	2.64729e-06	26.359	6.6993
												Gh_D08G1128	-2.03271	0.00245521	71.5988	17.4985
												Gh_D08G1146	2.07734	0.00102483	19.826	83.6714
												Gh_D08G1187	2.54035	0.000229187	1.21179	7.04934
												Gh_D08G1192	2.6707	0.000202995	2.12391	13.5237
												Gh_D08G1225	-2.46915	0.00528128	0.96004	0.17338
												Gh_D08G1244	3.10089	7.59146e-05	0.424726	3.64393
												Gh_D08G1262	2.39724	0.00424263	0.380192	2.00283
												Gh_D08G1268	-1.9083	0.00728942	1.10076	0.29325
												Gh_D08G1269	4.45253	0.00840145	1.28938	28.2309
												Gh_D08G1276	-2.22434	0.00748189	1.99494	0.42691
												Gh_D08G1285	-2.05388	0.00096955	20.8298	5.01654
												Gh_D08G1323	-5.16303	0.00338789	2.92431	0.08162
												Gh_D08G1343	3.05815	0.00949913	6.0721	50.5746
												Gh_D08G1426	1.78107	0.00249736	2.29789	7.89742
												Gh_D08G1438	2.12815	0.000668292	3.56361	15.5786
												Gh_D08G1556	1.62258	0.0017267	19.1984	59.1167
												Gh_D08G1588	-2.0682	0.000708474	30.5584	7.28686
												Gh_D08G1602	2.16421	3.72602e-05	3.87862	17.3848
												Gh_D08G1633	-1.60457	0.000333611	8.54326	2.80931
												Gh_D08G1658	4.75685	0.00172195	0.675855	18.2729
												Gh_D08G1677	1.56711	0.00533518	3.10661	9.20522
												Gh_D08G1688	5.13745	6.09139e-05	0.171156	6.02446
												Gh_D08G1701	1.87322	0.000476205	15.9728	58.5165
												Gh_D08G1732	1.83286	0.00511464	6.58422	23.4557
												Gh_D08G1734	1.7517	0.00147657	10.1227	34.0887
												Gh_D08G1737	5.88229	0.000311391	0.47703	28.138
												Gh_D08G1788	1.53006	0.000894541	154.533	446.288
												Gh_D08G1791	2.43109	6.86592e-05	5.18314	27.9528
												Gh_D08G1802	2.27174	0.00279888	2.64405	12.7682
												Gh_D08G1863	-2.54601	0.000787963	10.6145	1.8175
												Gh_D08G1865	1.72652	0.000105363	23.3496	77.2703
												Gh_D08G1875	-2.08239	0.00934556	16.9625	4.00521
												Gh_D08G1891	-1.68692	0.00075611	3.62154	1.12481
												Gh_D08G1932	2.4353	0.00085876	6.60792	35.7407
												Gh_D08G1983	1.83524	0.000433962	2.34928	8.38298
												Gh_D08G2078	2.62093	6.7278e-06	5.02279	30.8976
												Gh_D08G2151	-1.74432	0.000461446	0.503933	0.150411
												Gh_D08G2193	-2.74125	0.00140162	89.1525	13.3332
												Gh_D08G2228	1.71202	0.00934504	0.679984	2.22776
												Gh_D08G2229	2.37163	0.00166359	1.09992	5.69238
												Gh_D08G2230	2.29779	3.48307e-05	1.59081	7.82208
												Gh_D08G2254	-1.51064	0.00211232	20.683	7.25877
												Gh_D08G2327	2.20256	0.000469086	1.27038	5.84747
												Gh_D08G2362	2.12298	0.000118784	3.10808	13.5386
												Gh_D08G2397	-3.13755	0.00179704	2.78144	0.316062
												Gh_D08G2474	-1.97602	0.000167458	14.9421	3.79813
												Gh_D08G2479	-1.6534	0.00337767	1.40228	0.445771
												Gh_D08G2512	-1.53488	0.00538708	4.11361	1.41964
												Gh_D08G2525	-1.68394	0.00703666	5.15592	1.60469
												Gh_D08G2532	2.05234	0.00244911	0.324693	1.34676
												Gh_D08G2535	1.55814	0.000577362	10.1969	30.0272
												Gh_D08G2581	1.79757	0.00268191	1.53751	5.3449
												Gh_D08G2583	2.08943	0.00149343	3.85185	16.3927
												Gh_D08G2585	-1.77658	0.00845192	7.0979	2.0717
												Gh_D08G2589	2.09592	0.00864922	3.554	15.1933
												Gh_D08G2628	-1.53223	0.00926549	12.2974	4.25176
												Gh_D08G2735	-2.83254	0.008616	1.33689	0.187679
												Gh_D08G2743	-1.83114	0.00352973	15.8111	4.44359
												Gh_D08G2762	3.44179	2.80689e-05	1.7171	18.6586
												Gh_D08G2763	4.47213	2.62167e-05	0.568052	12.6076
												Gh_D08G2764	3.61658	0.00352841	0.716253	8.78547
												Gh_D09G0053	1.97315	0.00462279	3.38468	13.2891
												Gh_D09G0059	-1.51724	0.00516644	23.8425	8.32945
												Gh_D09G0095	1.79605	0.000390437	1.18857	4.12752
												Gh_D09G0135	7.77838	0.000868154	0.0957643	21.0247
												Gh_D09G0136	6.65044	0.00569702	0.0636783	6.39696
												Gh_D09G0138	7.68646	7.54083e-07	0.02342	4.8244
												Gh_D09G0139	2.44874	0.000462597	5.78435	31.579
												Gh_D09G0219	2.01745	0.00103576	0.963191	3.89964
												Gh_D09G0270	-2.12639	3.44066e-05	10.6615	2.44181
												Gh_D09G0271	-6.67126	0.0056174	12.3928	0.121597
												Gh_D09G0277	-5.45585	0.000801257	41.6742	0.949492
												Gh_D09G0295	-1.67647	0.00191371	16.3669	5.12035
												Gh_D09G0306	1.77781	0.00707487	0.65394	2.24239
												Gh_D09G0321	1.87716	0.00036568	2.26612	8.32463
												Gh_D09G0408	-3.78028	0.00567682	12.4202	0.903963
												Gh_D09G0444	1.98037	0.000892425	4.55371	17.9686
												Gh_D09G0462	1.54066	0.00152263	2.10912	6.13604
												Gh_D09G0528	1.50511	0.00276429	2.831	8.03567
												Gh_D09G0595	-1.88176	0.00495247	5.1623	1.4008
												Gh_D09G0621	1.98301	0.00291822	1.01102	3.99673
												Gh_D09G0653	1.6962	0.00133303	1.16046	3.76043
												Gh_D09G0657	1.60874	0.00292406	7.07497	21.5776
												Gh_D09G0697	2.1648	0.00803585	0.222644	0.998346
												Gh_D09G0736	-1.70457	0.0029392	2.15757	0.661973
												Gh_D09G0775	-2.29096	0.00453353	7.12327	1.45556
												Gh_D09G0795	2.02426	2.42822e-06	34.1902	139.08
												Gh_D09G0903	2.19222	0.00623081	0.358884	1.64013
												Gh_D09G0981	4.55291	0.00133727	4.85227	113.896
												Gh_D09G0990	1.65476	0.0001626	11.648	36.6761
												Gh_D09G1000	-1.6135	0.000144849	4.4257	1.44634
												Gh_D09G1036	1.63573	0.000198641	40.243	125.053
												Gh_D09G1039	1.61943	0.000234939	4.11175	12.6335
												Gh_D09G1043	-1.72795	0.00103095	3.9134	1.18138
												Gh_D09G1061	1.63535	0.000906589	4.12198	12.8055
												Gh_D09G1078	2.30006	0.0017462	3.26929	16.1005
												Gh_D09G1081	3.19334	0.000735815	1.41608	12.9533
												Gh_D09G1103	1.89916	0.000153326	2.85418	10.6459
												Gh_D09G1224	-2.93505	0.00110393	21.7254	2.84072
												Gh_D09G1311	2.14427	0.00196399	2.63367	11.6427
												Gh_D09G1393	-1.57715	0.00366443	2.19302	0.734975
												Gh_D09G1401	1.89555	0.00481749	17.2389	64.1396
												Gh_D09G1402	2.27969	0.00242537	0.389786	1.8927
												Gh_D09G1404	-3.12298	0.00101079	40.7212	4.67422
												Gh_D09G1409	6.10621	0.00156234	2.84336	195.877
												Gh_D09G1453	1.62261	0.00404568	0.833509	2.56664
												Gh_D09G1479	5.2053	8.17147e-05	1.63717	60.4012
												Gh_D09G1494	-1.77004	0.00759122	0.98005	0.287351
												Gh_D09G1515	2.51143	0.000710664	1.8018	10.2736
												Gh_D09G1534	1.81044	0.00169867	9.27285	32.5244
												Gh_D09G1547	1.71919	0.00120576	49.7692	163.866
												Gh_D09G1551	2.06894	0.00330362	3.43784	14.4245
												Gh_D09G1574	3.50796	0.000657729	0.26178	2.97809
												Gh_D09G1580	-1.86421	0.00246309	1.95663	0.537434
												Gh_D09G1644	-3.74171	0.000277876	2.34963	0.175643
												Gh_D09G1687	-1.78189	0.00060957	105.277	30.6149
												Gh_D09G1693	1.82606	0.00360603	0.392978	1.39337
												Gh_D09G1703	-1.92515	0.00288808	4.54752	1.19742
												Gh_D09G1718	-1.94279	0.00618688	15.1033	3.92856
												Gh_D09G1728	1.74124	0.00872772	2.61982	8.75866
												Gh_D09G1782	3.94224	0.00210782	6.1198	94.0741
												Gh_D09G1853	1.74838	9.69141e-05	20.8217	69.9571
												Gh_D09G1857	-3.23086	7.29418e-06	17.1378	1.82544
												Gh_D09G1885	1.53493	0.0037857	1.50223	4.35309
												Gh_D09G1931	2.15475	0.000317874	5.98929	26.6698
												Gh_D09G1937	-1.76208	0.00874178	17.446	5.1435
												Gh_D09G1979	4.60653	0.00493123	4.42428	107.782
												Gh_D09G1983	1.82702	0.000234216	2.25795	8.01126
												Gh_D09G2008	1.70542	0.00613026	47.2418	154.067
												Gh_D09G2035	2.1384	0.000151718	24.9624	109.902
												Gh_D09G2036	2.21132	0.00083939	3.07187	14.2258
												Gh_D09G2041	1.7249	0.00972346	3.45343	11.4156
												Gh_D09G2074	#NUM!	0.000162263	2.08542	0
												Gh_D09G2122	7.63751	0.00274375	0.461296	91.854
												Gh_D09G2148	-1.65557	0.00982844	3.0131	0.956392
												Gh_D09G2161	1.80264	0.00422693	3.26578	11.3929
												Gh_D09G2205	4.18871	0.00225998	3.44364	62.7981
												Gh_D09G2258	3.04094	0.000125718	3.16756	26.0699
												Gh_D09G2316	1.67166	2.55219e-05	3.01861	9.61676
												Gh_D09G2317	2.17468	0.00670915	1.68095	7.58921
												Gh_D09G2331	-2.84141	0.000117163	10.5101	1.46643
												Gh_D09G2405	-1.50667	0.00670261	0.964364	0.339383
												Gh_D10G0047	2.31374	0.00193672	3.56205	17.7095
												Gh_D10G0166	1.74573	0.00178542	4.7851	16.0475
												Gh_D10G0174	2.3319	0.00339853	0.105918	0.533266
												Gh_D10G0178	-3.03653	0.00297755	3.84981	0.469196
												Gh_D10G0181	1.53367	0.00274237	4.53127	13.119
												Gh_D10G0218	-1.61958	0.00101975	4.5157	1.46955
												Gh_D10G0235	-1.74771	0.00642062	42.7232	12.7219
												Gh_D10G0256	-1.64627	0.00994286	7.32452	2.33993
												Gh_D10G0259	1.79267	0.00343905	34.6708	120.119
												Gh_D10G0308	-2.86921	0.00722529	0.721535	0.0987503
												Gh_D10G0316	1.77777	0.00084993	3.66895	12.5806
												Gh_D10G0340	1.75674	0.00313083	3.00413	10.1519
												Gh_D10G0360	-2.23692	0.000110119	12.0232	2.55058
												Gh_D10G0393	2.05187	0.000125754	18.2854	75.8188
												Gh_D10G0406	-1.72096	0.00214961	7.22623	2.19206
												Gh_D10G0458	1.79087	0.00157696	18.2761	63.2394
												Gh_D10G0505	2.67566	7.7945e-05	9.31993	59.5477
												Gh_D10G0614	1.98637	0.000298263	4.34157	17.203
												Gh_D10G0620	#NUM!	0.000317942	0.64295	0
												Gh_D10G0641	-3.23796	0.00217712	13.3855	1.41877
												Gh_D10G0665	1.5712	0.0067829	9.70741	28.8458
												Gh_D10G0680	-2.2385	0.00197948	1.85844	0.393816
												Gh_D10G0758	2.3931	0.00447609	0.320985	1.68609
												Gh_D10G0782	1.90562	0.00323358	38.4824	144.182
												Gh_D10G0832	2.32567	0.00915208	0.188382	0.944359
												Gh_D10G0833	1.82475	0.00208633	1.63778	5.80174
												Gh_D10G0852	-1.89122	0.00959288	4.20844	1.1345
												Gh_D10G0889	2.27334	0.00159191	2.03274	9.82713
												Gh_D10G0928	1.71028	5.09026e-05	0.776871	2.54211
												Gh_D10G1001	2.26568	7.82182e-06	23.3834	112.446
												Gh_D10G1011	-2.73646	0.00391235	0.725839	0.108914
												Gh_D10G1125	-2.08861	0.00207542	0.503341	0.118339
												Gh_D10G1139	-2.37368	0.00735156	24.2947	4.68772
												Gh_D10G1156	3.38038	0.000100854	5.91298	61.5746
												Gh_D10G1166	2.27529	3.16681e-05	11.7359	56.813
												Gh_D10G1174	1.66162	0.000288874	1.11109	3.51518
												Gh_D10G1193	2.24576	5.62845e-05	15.0934	71.5857
												Gh_D10G1220	2.0129	0.00408211	3.14777	12.7041
												Gh_D10G1248	2.64711	0.00263707	37.6918	236.106
												Gh_D10G1264	1.69321	0.00259864	11.0722	35.8048
												Gh_D10G1299	-1.61947	0.00727413	19.5987	6.37849
												Gh_D10G1310	3.64698	0.00283258	4.15125	52.0032
												Gh_D10G1316	-2.2354	0.0060401	32.8892	6.98445
												Gh_D10G1332	1.7402	8.4223e-06	1.9858	6.63417
												Gh_D10G1335	1.62346	0.000459987	8.03932	24.7701
												Gh_D10G1345	1.70814	0.00827863	1.36209	4.45047
												Gh_D10G1346	#NUM!	0.000453288	0.815996	0
												Gh_D10G1360	2.25673	0.000260696	0.481446	2.30086
												Gh_D10G1362	-1.85699	0.000578433	8.08897	2.23298
												Gh_D10G1431	1.67117	0.00873463	51.1164	162.792
												Gh_D10G1484	2.84392	0.0022802	6.25512	44.9098
												Gh_D10G1512	2.30246	0.00544246	0.372748	1.83876
												Gh_D10G1562	1.94681	0.000349936	1.7218	6.63792
												Gh_D10G1576	-1.79641	0.00298739	0.832391	0.239637
												Gh_D10G1589	2.02833	0.00242345	2.88493	11.7685
												Gh_D10G1605	1.75711	0.00232983	14.5575	49.2073
												Gh_D10G1707	-4.12407	0.00981876	48.4796	2.78028
												Gh_D10G1716	-4.84455	0.0018137	6.43886	0.224107
												Gh_D10G1721	-2.74747	0.00618558	2.0575	0.306386
												Gh_D10G1801	-2.04556	0.00170517	45.2736	10.9666
												Gh_D10G1865	2.45113	0.00308578	1.51039	8.25947
												Gh_D10G1912	1.71689	0.000439216	19.7935	65.0666
												Gh_D10G1976	-4.28296	3.3186e-05	7.34605	0.37736
												Gh_D10G2052	7.57157	1.72894e-06	0.245449	46.6907
												Gh_D10G2075	#DIV/0!	0.000329669	0	1.20375
												Gh_D10G2078	-4.59313	3.7231e-06	3.57994	0.148323
												Gh_D10G2080	-6.67347	4.20373e-05	3.29419	0.0322727
												Gh_D10G2082	-8.07762	2.08566e-06	2.14482	0.00793933
												Gh_D10G2084	#NUM!	0.000435472	1.36053	0
												Gh_D10G2085	-6.58354	1.17605e-05	5.05404	0.0526983
												Gh_D10G2086	#NUM!	0.000223873	11.8011	0
												Gh_D10G2127	2.31161	0.000100859	6.76321	33.5751
												Gh_D10G2153	-1.72796	0.00250713	6.32631	1.90978
												Gh_D10G2187	-2.18783	0.00424599	7.14146	1.56742
												Gh_D10G2205	2.81717	0.000754861	3.90678	27.5341
												Gh_D10G2253	1.60917	0.00209015	11.0315	33.6545
												Gh_D10G2262	-2.40705	4.52444e-05	7.36878	1.38931
												Gh_D10G2310	4.08193	0.000126464	4.97862	84.3124
												Gh_D10G2311	-1.64512	0.000594624	3.80071	1.21516
												Gh_D10G2359	3.80163	0.00107755	1.22553	17.0895
												Gh_D10G2360	3.87124	0.000425152	1.7213	25.1893
												Gh_D10G2385	-1.5008	0.00977864	18.5893	6.56868
												Gh_D10G2388	2.28956	0.00814201	0.246616	1.20572
												Gh_D10G2414	-2.31204	0.00583291	19.1455	3.85545
												Gh_D10G2424	3.34434	0.00330258	0.1298	1.31832
												Gh_D10G2460	2.36668	3.25768e-05	6.37683	32.8887
												Gh_D10G2566	-1.54822	0.000484721	8.30118	2.83844
												Gh_D10G2568	-5.29631	0.000406884	30.9324	0.787162
												Gh_D11G0020	2.13362	0.00143269	4.90453	21.5219
												Gh_D11G0102	1.96053	0.000979313	4.54803	17.7011
												Gh_D11G0117	-3.46633	0.00038393	17.9615	1.62508
												Gh_D11G0156	-6.15566	0.00161541	16.4945	0.231367
												Gh_D11G0170	-2.13882	0.00922118	3.5013	0.795023
												Gh_D11G0176	4.93958	0.000128551	0.311637	9.56333
												Gh_D11G0181	2.55579	0.000234696	11.2751	66.2964
												Gh_D11G0184	1.99824	0.000202629	14.8636	59.3821
												Gh_D11G0186	3.08277	0.000145907	10.7666	91.2188
												Gh_D11G0232	2.02975	0.000515043	15.8333	64.6529
												Gh_D11G0252	2.58303	0.00476001	0.103956	0.622903
												Gh_D11G0283	-2.14951	0.00259105	5.2939	1.19319
												Gh_D11G0293	-3.17414	0.00071759	11.7064	1.29692
												Gh_D11G0318	-2.29838	0.000942028	9.9624	2.02527
												Gh_D11G0345	-2.42058	0.00784703	4.23897	0.79176
												Gh_D11G0370	2.60379	0.00762941	0.136773	0.83142
												Gh_D11G0488	-2.07064	0.00174576	4.29257	1.02186
												Gh_D11G0509	-1.69211	0.00453236	182.737	56.5524
												Gh_D11G0541	2.42925	0.00495798	0.979321	5.27474
												Gh_D11G0552	1.80233	0.00762357	0.243246	0.848404
												Gh_D11G0653	-2.56421	0.000130481	2.32441	0.393014
												Gh_D11G0685	-1.95521	0.003066	1.24654	0.321461
												Gh_D11G0693	2.26778	0.000728589	0.757538	3.64816
												Gh_D11G0738	2.90893	3.35353e-05	1.63982	12.316
												Gh_D11G0754	-1.7052	0.00106177	21.2982	6.5317
												Gh_D11G0769	1.82514	0.000431509	3.52577	12.4932
												Gh_D11G0816	-2.32334	4.59105e-05	8.44119	1.68658
												Gh_D11G0821	1.77163	0.00616162	3.8752	13.2314
												Gh_D11G0852	-4.38904	0.000311875	9.36818	0.447117
												Gh_D11G0869	1.54226	6.61183e-05	19.9661	58.1514
												Gh_D11G0890	-2.52569	0.00304723	0.577147	0.100226
												Gh_D11G0999	2.13002	0.00141092	8.96197	39.2286
												Gh_D11G1004	1.63692	0.00306061	6.00647	18.6802
												Gh_D11G1050	3.68829	0.00346754	0.340767	4.39283
												Gh_D11G1068	3.62629	0.000129391	1.85493	22.9059
												Gh_D11G1073	1.90198	0.000591898	0.278048	1.03914
												Gh_D11G1074	4.85082	0.000609722	1.06916	30.8522
												Gh_D11G1083	-1.75661	8.79652e-05	7.44392	2.20298
												Gh_D11G1131	4.55845	0.00481504	5.80048	136.677
												Gh_D11G1141	-2.05895	0.00510395	47.4352	11.384
												Gh_D11G1236	2.30424	6.60473e-07	3.15287	15.5723
												Gh_D11G1303	1.63471	0.00354401	2.78244	8.64016
												Gh_D11G1366	1.88193	3.16079e-06	7.07609	26.0801
												Gh_D11G1379	2.55829	0.00718177	0.340247	2.00408
												Gh_D11G1397	4.88861	0.00293305	0.647686	19.1859
												Gh_D11G1412	-1.64736	0.00341231	3.58619	1.1448
												Gh_D11G1440	3.38479	0.000997684	0.178555	1.86507
												Gh_D11G1446	-2.4262	0.00503384	23.7073	4.41087
												Gh_D11G1448	2.14508	1.86197e-05	15.3966	68.1019
												Gh_D11G1501	3.05891	0.00651502	2.0787	17.3227
												Gh_D11G1591	2.56318	0.00101156	2.49962	14.773
												Gh_D11G1677	2.0536	0.000187552	3.94881	16.3932
												Gh_D11G1730	1.84901	0.00023718	6.62784	23.877
												Gh_D11G1757	1.67158	0.00892388	2.88403	9.18742
												Gh_D11G1758	1.99178	0.00025642	4.53034	18.0184
												Gh_D11G1777	2.30097	0.00131548	2.3762	11.7097
												Gh_D11G1798	3.7785	0.000120288	0.990834	13.597
												Gh_D11G1906	-1.62391	0.0051228	1.68058	0.545276
												Gh_D11G1914	1.91519	0.00385262	4.34057	16.3711
												Gh_D11G1974	1.95687	0.00181878	0.716326	2.78092
												Gh_D11G2009	-1.55932	0.00642997	11.9149	4.04286
												Gh_D11G2013	-2.22202	0.000577535	8.69552	1.8638
												Gh_D11G2086	1.65094	0.00963668	14.4195	45.2827
												Gh_D11G2110	1.51624	0.0023017	1.00265	2.86803
												Gh_D11G2136	3.31443	0.00117205	0.0999417	0.994239
												Gh_D11G2225	2.76202	0.00586027	0.33125	2.24702
												Gh_D11G2289	-2.10682	0.00221655	16.4249	3.81315
												Gh_D11G2385	1.56235	0.00887549	0.609891	1.80122
												Gh_D11G2407	-4.3937	0.000648002	1.04149	0.0495473
												Gh_D11G2411	-2.32675	0.00163328	3.04096	0.606163
												Gh_D11G2423	2.07337	0.000759862	10.0099	42.1287
												Gh_D11G2434	2.42367	0.00586965	0.133575	0.716672
												Gh_D11G2470	2.28817	0.00142102	0.499467	2.43958
												Gh_D11G2535	1.81055	0.00318596	0.836217	2.93325
												Gh_D11G2568	2.16034	0.000229294	7.94362	35.5096
												Gh_D11G2569	2.60927	0.00725272	0.174987	1.06776
												Gh_D11G2584	-2.81022	0.00265423	1.03392	0.147409
												Gh_D11G2647	1.72281	0.00450464	23.5336	77.6795
												Gh_D11G2658	-3.03328	0.0038415	8.46726	1.03427
												Gh_D11G2689	-1.86793	0.0068996	30.1081	8.24859
												Gh_D11G2709	-3.77901	0.00849361	13.9435	1.01573
												Gh_D11G2719	1.73006	0.00695204	2.69782	8.94979
												Gh_D11G2720	1.65326	0.00188747	2.26714	7.13114
												Gh_D11G2787	-2.57228	0.00421244	180.371	30.3273
												Gh_D11G2897	6.02733	0.00661005	0.0235887	1.53854
												Gh_D11G2913	-1.88024	0.00156821	25.1443	6.83014
												Gh_D11G2986	-1.54001	0.00759397	0.783885	0.269565
												Gh_D11G3079	2.20764	2.5245e-05	9.86671	45.5763
												Gh_D11G3201	2.70989	0.00933477	0.144518	0.945544
												Gh_D11G3207	1.99314	0.00202361	0.603055	2.40078
												Gh_D11G3208	2.94424	0.00735709	0.153105	1.1784
												Gh_D11G3253	-3.26844	3.44315e-06	39.4051	4.08935
												Gh_D11G3261	-2.19141	0.000399275	6.29088	1.37731
												Gh_D11G3271	4.10692	0.00285114	1.15366	19.8786
												Gh_D11G3296	1.67986	0.00610777	110.102	352.763
												Gh_D11G3311	-4.40424	0.00211375	3.99342	0.188597
												Gh_D11G3346	1.97589	0.000828075	5.71109	22.4658
												Gh_D11G3366	1.84268	0.00165179	1.60686	5.76341
												Gh_D11G3395	2.71644	1.30293e-05	1.54892	10.1803
												Gh_D11G3399	2.04515	0.00466213	4.34897	17.9489
												Gh_D11G3476	2.15234	0.00023835	3.91604	17.4087
												Gh_D11G3490	-2.63913	0.00238458	17.2908	2.77561
												Gh_D11G3525	2.27322	0.0029261	2.71005	13.1004
												Gh_D12G0026	1.90048	0.00138948	1.36181	5.08418
												Gh_D12G0031	2.5621	0.00302044	0.143907	0.849869
												Gh_D12G0073	1.97186	8.43087e-05	0.210041	0.823935
												Gh_D12G0119	1.74697	0.00478699	1.97128	6.61669
												Gh_D12G0138	2.18774	0.00277293	4.55559	20.7549
												Gh_D12G0159	-3.73521	0.00485642	45.3493	3.40535
												Gh_D12G0178	2.33804	0.00277338	1.19781	6.0563
												Gh_D12G0215	-5.35896	0.000551406	1.65771	0.0403923
												Gh_D12G0236	-4.85763	0.0019381	119.027	4.10539
												Gh_D12G0276	-2.6658	0.00213681	4.442	0.699989
												Gh_D12G0456	1.68607	0.000397796	2.76283	8.8902
												Gh_D12G0461	-2.1446	0.00035057	2.26157	0.511471
												Gh_D12G0523	2.24063	0.00192846	11.1752	52.8142
												Gh_D12G0538	-2.62494	0.00504484	0.629895	0.102113
												Gh_D12G0551	-1.55722	0.000945485	25.9287	8.81068
												Gh_D12G0557	#NUM!	3.80077e-06	2.22207	0
												Gh_D12G0568	1.92436	0.00113377	3.47359	13.1846
												Gh_D12G0577	2.42106	0.00194005	0.888589	4.75897
												Gh_D12G0644	2.24142	0.0025739	1.88001	8.88984
												Gh_D12G0748	-1.76221	0.00458047	0.820909	0.242002
												Gh_D12G0788	-1.75405	0.000347694	13.1558	3.90028
												Gh_D12G0790	-1.93438	0.000500866	7.54252	1.97338
												Gh_D12G0797	1.83216	0.000240467	2.15238	7.66394
												Gh_D12G0841	-1.70421	0.00882195	1.70721	0.523924
												Gh_D12G0877	2.41578	0.00648575	2.89735	15.4605
												Gh_D12G0884	1.59661	0.000333878	0.24842	0.751304
												Gh_D12G0927	-1.97699	0.00203603	0.919989	0.233695
												Gh_D12G1184	6.74893	3.79853e-06	0.432051	46.4692
												Gh_D12G1185	4.88862	2.30849e-05	2.36083	69.9335
												Gh_D12G1258	-2.04199	0.00330551	56.8201	13.7976
												Gh_D12G1264	-5.80458	0.00989677	171.575	3.06972
												Gh_D12G1289	2.28633	5.97392e-05	5.71053	27.8567
												Gh_D12G1290	#DIV/0!	0.000165741	0	14.3618
												Gh_D12G1347	-4.20203	0.000750008	5.64432	0.306671
												Gh_D12G1364	4.61732	0.000133607	11.808	289.819
												Gh_D12G1458	-1.58399	0.00310594	0.53286	0.177739
												Gh_D12G1478	-2.0904	0.000565821	20.6745	4.8547
												Gh_D12G1525	-8.29941	2.88317e-05	46.9994	0.149183
												Gh_D12G1623	-9.9056	0.00136849	18.5047	0.019293
												Gh_D12G1633	1.75316	0.00168218	1.67799	5.65643
												Gh_D12G1659	-1.85107	9.96159e-07	46.7241	12.9513
												Gh_D12G1727	1.76541	0.00283522	0.437759	1.48825
												Gh_D12G1788	1.67719	0.00419806	1.69215	5.41157
												Gh_D12G1841	4.62346	1.98083e-05	1.18847	29.2946
												Gh_D12G1872	-2.03717	0.000995097	16.988	4.13896
												Gh_D12G1874	-2.06559	0.00571286	5.20585	1.24362
												Gh_D12G1959	1.79195	0.000228671	2.84583	9.85465
												Gh_D12G1971	5.63518	0.00175232	5.7733	286.934
												Gh_D12G1979	1.51589	0.00276732	2.82321	8.07365
												Gh_D12G2089	-2.94813	0.00186337	7.28316	0.94372
												Gh_D12G2121	2.65716	0.00338068	6.78767	42.816
												Gh_D12G2158	3.1406	3.93899e-05	1.68305	14.8426
												Gh_D12G2172	3.72867	0.00040158	0.521133	6.90859
												Gh_D12G2202	2.09051	0.00022813	2.51539	10.713
												Gh_D12G2238	2.16212	7.39873e-06	4.76751	21.338
												Gh_D12G2242	3.29681	0.000573872	0.737781	7.25044
												Gh_D12G2397	1.79862	0.00487547	2.19029	7.61975
												Gh_D12G2418	2.08547	2.1585e-05	2.96731	12.5936
												Gh_D12G2435	-2.41266	9.10226e-05	26.6012	4.99593
												Gh_D12G2436	4.69487	0.00196429	1.90227	49.2684
												Gh_D12G2449	1.80316	0.00108507	2.25781	7.87942
												Gh_D12G2477	-8.74483	0.00420421	15.2554	0.0355603
												Gh_D12G2528	2.08533	0.00496822	2.05843	8.7354
												Gh_D12G2534	2.55514	1.87142e-05	2.01506	11.843
												Gh_D12G2548	1.60273	6.00028e-06	5.44914	16.55
												Gh_D12G2549	2.06625	0.000122669	1.95878	8.20331
												Gh_D12G2593	4.09668	0.000188521	0.303657	5.19525
												Gh_D12G2602	1.7996	0.00264981	4.78096	16.6436
												Gh_D12G2615	2.07376	0.000923337	4.02456	16.9427
												Gh_D12G2639	1.77853	0.00372903	1.84133	6.31715
												Gh_D12G2640	2.39976	0.000662991	0.792528	4.18229
												Gh_D12G2691	2.86117	0.00045794	2.11092	15.338
												Gh_D12G2746	1.57027	0.00342105	0.810774	2.40767
												Gh_D12G2800	-3.47111	0.000956965	3.24472	0.292597
												Gh_D13G0032	2.32859	0.0022943	0.810228	4.06988
												Gh_D13G0059	1.76907	0.00134218	5.39771	18.3973
												Gh_D13G0093	1.57049	0.0097948	4.29925	12.769
												Gh_D13G0168	-2.04993	0.000475346	75.4945	18.2316
												Gh_D13G0265	3.78344	0.00296839	0.733733	10.1034
												Gh_D13G0314	-1.60205	0.000185658	8.38772	2.76299
												Gh_D13G0336	-1.64355	0.00427397	5.52287	1.7677
												Gh_D13G0385	1.61018	0.00635379	5.79189	17.6821
												Gh_D13G0441	-1.66513	0.00114281	2.34302	0.73879
												Gh_D13G0445	2.50201	0.000104949	23.7149	134.338
												Gh_D13G0456	2.19919	0.000209953	1.18069	5.42198
												Gh_D13G0465	-1.63013	0.00628793	5.05239	1.63222
												Gh_D13G0536	1.84808	0.00104233	9.90804	35.6711
												Gh_D13G0595	3.45428	0.00320782	0.088003	0.964583
												Gh_D13G0627	5.36494	0.0004091	0.037745	1.55549
												Gh_D13G0644	2.96201	0.00708953	1.01118	7.87924
												Gh_D13G0657	1.66356	0.000391674	10.109	32.025
												Gh_D13G0670	-4.80902	5.45417e-06	105.885	3.77725
												Gh_D13G0678	-3.62634	8.12936e-05	6.51446	0.527521
												Gh_D13G0680	-1.87192	0.00173926	21.704	5.92975
												Gh_D13G0783	2.02594	0.000176547	1.86055	7.57721
												Gh_D13G0785	-6.04186	2.73473e-05	3.45746	0.052478
												Gh_D13G0798	2.83123	0.000399598	0.238056	1.69419
												Gh_D13G0836	-2.53825	0.000667327	66.1268	11.3838
												Gh_D13G0864	-2.45037	0.00889387	5.8254	1.06584
												Gh_D13G0914	-2.10683	0.00187906	14.3826	3.33902
												Gh_D13G0976	-1.75538	0.00665006	7.58177	2.24569
												Gh_D13G1005	-1.81329	0.00605664	6.28501	1.78835
												Gh_D13G1050	4.2295	0.00255051	0.570283	10.6978
												Gh_D13G1051	4.28079	0.000382833	1.73774	33.7776
												Gh_D13G1172	2.18753	0.00435449	9.73213	44.3323
												Gh_D13G1177	2.17273	5.89464e-06	4.49722	20.2769
												Gh_D13G1185	3.44923	0.000892805	0.357452	3.90428
												Gh_D13G1192	2.75967	0.00311531	1.70635	11.5561
												Gh_D13G1200	2.80988	0.00778095	0.303727	2.12981
												Gh_D13G1261	-1.66035	0.00552616	5.98102	1.89217
												Gh_D13G1363	6.63956	6.58547e-05	3.7281	371.701
												Gh_D13G1385	1.59949	0.00909053	0.321936	0.975582
												Gh_D13G1386	1.51456	0.000172485	0.510298	1.45798
												Gh_D13G1425	1.72974	0.000153048	3.63691	12.0625
												Gh_D13G1489	-1.56075	0.00434334	70.3715	23.8541
												Gh_D13G1493	-5.71142	0.00123866	20.023	0.382139
												Gh_D13G1512	2.21528	0.00455858	0.387441	1.79917
												Gh_D13G1526	-3.26849	0.000177699	2.36065	0.244973
												Gh_D13G1606	-2.31787	0.000368148	4.43138	0.88877
												Gh_D13G1618	2.88792	2.24632e-05	25.8101	191.046
												Gh_D13G1656	-2.79732	0.000715639	1.75574	0.252571
												Gh_D13G1668	-2.39325	0.000164956	40.6028	7.72887
												Gh_D13G1688	2.21157	0.00737398	3.14237	14.5548
												Gh_D13G1689	2.66509	0.00456333	1.97695	12.5391
												Gh_D13G1719	1.88538	0.00296913	1.02447	3.78492
												Gh_D13G1732	1.98776	0.000838547	40.5381	160.783
												Gh_D13G1790	-1.69207	0.00547117	12.4213	3.84417
												Gh_D13G1803	4.13128	0.0052716	0.0653197	1.14468
												Gh_D13G1808	-1.66977	3.41201e-05	11.1337	3.49938
												Gh_D13G1850	-8.34663	0.00178833	12.8946	0.0396117
												Gh_D13G1853	-4.08674	0.00200442	0.687576	0.040466
												Gh_D13G1872	1.73082	0.0012129	4.46962	14.8354
												Gh_D13G1883	-3.6703	0.000163267	18.4101	1.44606
												Gh_D13G1897	4.70562	0.000147925	0.199686	5.21054
												Gh_D13G2018	5.20192	0.000195504	3.357	123.562
												Gh_D13G2036	2.18707	0.00127778	1.33048	6.05873
												Gh_D13G2038	2.94851	0.00709908	1.04781	8.08855
												Gh_D13G2051	-1.86842	0.00201701	15.0651	4.12593
												Gh_D13G2082	1.56655	0.00580577	2.55341	7.5631
												Gh_D13G2112	-1.51844	0.00327042	5.73792	2.00289
												Gh_D13G2124	-1.78353	3.41823e-06	104.257	30.2837
												Gh_D13G2225	-3.92765	0.00303626	1.38166	0.0907943
												Gh_D13G2280	2.03969	0.000335819	1.18472	4.87105
												Gh_D13G2349	-1.81635	0.007432	0.541958	0.153883
												Gh_D13G2355	-2.47317	0.000922338	19.9951	3.60102
												Gh_D13G2357	2.70921	8.49231e-05	8.1063	53.0124
												Gh_D13G2381	1.53809	0.00165224	3.21294	9.33072
												Gh_D13G2394	2.68311	0.0027107	1.13918	7.31628
												Gh_D13G2425	2.17953	0.00100103	36.8567	166.964
												Gh_D13G2489	-3.39079	0.00115616	107.767	10.2745
												Gh_D13G2490	-2.08201	0.0098775	5.14489	1.21515
												Gh_D13G2503	2.37825	0.000534573	8.83973	45.9584
												Gh_D13G2550	-4.75016	0.00670694	2332.59	86.6758

## Sheet: Enrichment
4 leaves stage							6 leaves stage
GO:0003700	transcription factor activity, sequence-specific DNA binding	molecular_function	49 (15.71%)	1,520 (3.41%)	3e-18		GO:0008017	microtubule binding	molecular_function	50 (4.05%)	244 (0.55%)	1.3e-27
GO:0006355	regulation of transcription, DNA-templated	biological_process	59 (18.91%)	2,671 (5.99%)	1.5e-14		GO:0005871	kinesin complex	cellular_component	44 (3.56%)	191 (0.43%)	6.3e-27
GO:0043565	sequence-specific DNA binding	molecular_function	20 (6.41%)	885 (1.99%)	1.2e-05		GO:0007018	microtubule-based movement	biological_process	44 (3.56%)	200 (0.45%)	2.6e-26
GO:0003677	DNA binding	molecular_function	51 (16.35%)	3,739 (8.39%)	1.2e-05		GO:0003777	microtubule motor activity	molecular_function	44 (3.56%)	200 (0.45%)	2.6e-26
							GO:0006457	protein folding	biological_process	52 (4.21%)	358 (0.80%)	6.7e-22
IPR001471	AP2/ERF domain	29 (7.00%)	527 (0.90%)	1.5e-16			GO:0051082	unfolded protein binding	molecular_function	32 (2.59%)	212 (0.48%)	2.2e-14
IPR016177	DNA-binding domain	29 (7.00%)	551 (0.94%)	2.5e-16			GO:0006950	response to stress	biological_process	31 (2.51%)	210 (0.47%)	9.7e-14
IPR003657	WRKY domain	18 (4.35%)	239 (0.41%)	2e-13			GO:0005215	transporter activity	molecular_function	51 (4.13%)	635 (1.42%)	8.6e-11
IPR008889	VQ	7 (1.69%)	90 (0.15%)	3e-06			GO:0032147	activation of protein kinase activity	biological_process	7 (0.57%)	18 (0.04%)	1.2e-07
IPR005202	Transcription factor GRAS	8 (1.93%)	164 (0.28%)	2.6e-05			GO:0060236	regulation of mitotic spindle organization	biological_process	7 (0.57%)	18 (0.04%)	1.2e-07
							GO:0005819	spindle	cellular_component	7 (0.57%)	18 (0.04%)	1.2e-07
ko04626	Plant-pathogen interaction	11 (17.46%)	366 (2.98%)	1.4e-06			GO:0042026	protein refolding	biological_process	7 (0.57%)	22 (0.05%)	7.5e-07
							GO:0005874	microtubule	cellular_component	14 (1.13%)	113 (0.25%)	5.2e-06
							GO:0009228	thiamine biosynthetic process	biological_process	5 (0.40%)	14 (0.03%)	9.3e-06
							GO:2001070	starch binding	molecular_function	5 (0.40%)	16 (0.04%)	2.2e-05
							GO:0008234	cysteine-type peptidase activity	molecular_function	14 (1.13%)	134 (0.30%)	3.2e-05
							GO:0008272	sulfate transport	biological_process	7 (0.57%)	36 (0.08%)	3.2e-05
							GO:0008271	secondary active sulfate transmembrane transporter activity	molecular_function	7 (0.57%)	36 (0.08%)	3.2e-05
							GO:0015116	sulfate transmembrane transporter activity	molecular_function	7 (0.57%)	36 (0.08%)	3.2e-05
							IPR024658		6 (0.38%)	6 (0.01%)	0
							IPR010544		6 (0.38%)	6 (0.01%)	0
							IPR001752	Kinesin motor domain	44 (2.76%)	189 (0.32%)	2.8e-27
							IPR027640		44 (2.76%)	191 (0.33%)	3.5e-27
							IPR019805	Heat shock protein Hsp90, conserved site	18 (1.13%)	26 (0.04%)	4.2e-23
							IPR019821	Kinesin motor domain, conserved site	33 (2.07%)	129 (0.22%)	2.3e-22
							IPR020575	Heat shock protein Hsp90, N-terminal	18 (1.13%)	28 (0.05%)	3e-22
							IPR001404	Heat shock protein Hsp90 family	18 (1.13%)	33 (0.06%)	2.7e-20
							IPR029048	Heat shock protein 70kD, C-terminal domain	20 (1.26%)	52 (0.09%)	2.6e-18
							IPR018181	Heat shock protein 70, conserved site	18 (1.13%)	45 (0.08%)	4.7e-17
							IPR029047	Heat shock protein 70kD, peptide-binding domain	20 (1.26%)	60 (0.10%)	7.3e-17
							IPR022357	Major intrinsic protein, conserved site	24 (1.51%)	96 (0.16%)	1.4e-16
							IPR013126	Heat shock protein 70 family	20 (1.26%)	69 (0.12%)	1.7e-15
							IPR023271	Aquaporin-like	25 (1.57%)	120 (0.21%)	3.6e-15
							IPR000425	Major intrinsic protein	25 (1.57%)	121 (0.21%)	4.2e-15
							IPR000315	B-box-type zinc finger	22 (1.38%)	98 (0.17%)	2.6e-14
							IPR003594	Histidine kinase-like ATPase, C-terminal domain	21 (1.32%)	118 (0.20%)	1.5e-11
							IPR008978	HSP20-like chaperone	24 (1.51%)	158 (0.27%)	2e-11
							IPR031107	Small heat shock protein HSP20	20 (1.26%)	109 (0.19%)	2.3e-11
							IPR002068	Alpha crystallin/Hsp20 domain	20 (1.26%)	114 (0.20%)	5.3e-11
							IPR000232	Heat shock factor (HSF)-type, DNA-binding	16 (1.00%)	85 (0.15%)	1.3e-09
							IPR027725	Heat shock transcription factor family	16 (1.00%)	85 (0.15%)	1.3e-09
							IPR020568	Ribosomal protein S5 domain 2-type fold	21 (1.32%)	161 (0.28%)	6.1e-09
							IPR006447	Myb domain, plants	25 (1.57%)	235 (0.40%)	1.8e-08
							IPR020818	GroES chaperonin family	6 (0.38%)	12 (0.02%)	7e-08
							IPR027329	TPX2, C-terminal	10 (0.63%)	41 (0.07%)	7.7e-08
							IPR009675	TPX2	7 (0.44%)	18 (0.03%)	8.5e-08
							IPR004367	Cyclin, C-terminal domain	14 (0.88%)	94 (0.16%)	3.2e-07
							IPR001844	Chaperonin Cpn60	7 (0.44%)	22 (0.04%)	5.1e-07
							IPR018370	Chaperonin Cpn60, conserved site	7 (0.44%)	22 (0.04%)	5.1e-07
							IPR010341	Protein of unknown function DUF936, plant	6 (0.38%)	16 (0.03%)	7.4e-07
							IPR025660	Cysteine peptidase, histidine active site	12 (0.75%)	76 (0.13%)	9.5e-07
							IPR006050	DNA photolyase, N-terminal	6 (0.38%)	18 (0.03%)	1.8e-06
							IPR003823	Domain of unknown function CP12	6 (0.38%)	18 (0.03%)	1.8e-06
							IPR002044	Carbohydrate binding module family 20	5 (0.31%)	12 (0.02%)	2.1e-06
							IPR010402	CCT domain	14 (0.88%)	111 (0.19%)	2.3e-06
							IPR006671	Cyclin, N-terminal	14 (0.88%)	113 (0.19%)	2.9e-06
							IPR018253	DnaJ domain, conserved site	16 (1.00%)	156 (0.27%)	8.5e-06
							IPR000169	Cysteine peptidase, cysteine active site	11 (0.69%)	79 (0.14%)	8.7e-06
							IPR017930	Myb domain	40 (2.51%)	665 (1.14%)	8.7e-06
							IPR021720	Malectin	9 (0.56%)	55 (0.09%)	1.2e-05
							IPR013763	Cyclin-like	16 (1.00%)	161 (0.28%)	1.2e-05
							IPR018045	Sulphate anion transporter, conserved site	7 (0.44%)	33 (0.06%)	1.2e-05
							IPR000668	Peptidase C1A, papain C-terminal	12 (0.75%)	98 (0.17%)	1.4e-05
							IPR013128	Peptidase C1A	12 (0.75%)	100 (0.17%)	1.7e-05
							IPR002645	STAS domain	7 (0.44%)	35 (0.06%)	1.8e-05
							IPR001902	SLC26A/SulP transporter	7 (0.44%)	36 (0.06%)	2.1e-05
							IPR011547	SLC26A/SulP transporter domain	7 (0.44%)	36 (0.06%)	2.1e-05
							IPR021881	NPK1-activating kinesin-like protein, C-terminal	5 (0.31%)	18 (0.03%)	2.6e-05
							IPR001580	Calreticulin/calnexin	5 (0.31%)	20 (0.03%)	4.8e-05
							IPR009033	Calreticulin/calnexin, P domain	5 (0.31%)	20 (0.03%)	4.8e-05
							IPR018124	Calreticulin/calnexin, conserved site	5 (0.31%)	20 (0.03%)	4.8e-05
							IPR011990	Tetratricopeptide-like helical domain	67 (4.21%)	1,439 (2.46%)	4.8e-05
							IPR027413	GroEL-like equatorial domain	8 (0.50%)	56 (0.10%)	8.1e-05
									Input Gene Number	All Gene Number	Q-value
							ko04915	Estrogen signaling pathway	38 (10.19%)	104 (0.85%)	1.2e-30
							M00693	Cell cycle - G2/M transition	30 (8.04%)	72 (0.59%)	1.2e-26
							ko04914	Progesterone-mediated oocyte maturation	34 (9.12%)	116 (0.95%)	4.1e-24
							ko04612	Antigen processing and presentation	32 (8.58%)	110 (0.90%)	9.9e-23
							ko04141	Protein processing in endoplasmic reticulum	59 (15.82%)	512 (4.17%)	1.7e-18
							ko04621	NOD-like receptor signaling pathway	19 (5.09%)	52 (0.42%)	2.9e-16
							ko04918	Thyroid hormone synthesis	16 (4.29%)	43 (0.35%)	4.1e-14
							ko05215	Prostate cancer	21 (5.63%)	97 (0.79%)	1.5e-12
							ko05020	Prion diseases	14 (3.75%)	53 (0.43%)	4e-10
							ko05200	Pathways in cancer	24 (6.43%)	171 (1.39%)	7.8e-10
							M00308	Semi-phosphorylative Entner-Doudoroff pathway, gluconate => glycerate-3P	8 (2.14%)	26 (0.21%)	4.5e-07
							ko04712	Circadian rhythm - plant	15 (4.02%)	104 (0.85%)	9.3e-07
							M00353	Spliceosome, Prp19/CDC5L complex	9 (2.41%)	37 (0.30%)	9.6e-07
							ko04115	p53 signaling pathway	13 (3.49%)	85 (0.69%)	2.1e-06
							ko04110	Cell cycle	23 (6.17%)	257 (2.09%)	8.7e-06
							ko04010	MAPK signaling pathway	14 (3.75%)	112 (0.91%)	1.1e-05
							M00166	Reductive pentose phosphate cycle, ribulose-5P => glyceraldehyde-3P	8 (2.14%)	42 (0.34%)	2.7e-05
							ko04151	PI3K-Akt signaling pathway	23 (6.17%)	278 (2.27%)	2.9e-05
							ko05164	Influenza A	17 (4.56%)	179 (1.46%)	5.6e-05

## Sheet: FPKM for heatmap
FPKM of DEGs
Gene name	Description	Gene No	A9_2	A1_2	A9_4	A1_4	A9_6	A1_6
slc44a2	Choline transporter-like protein 2	Gh_D01G0498	1.63742	2.38537	2.66529	3.9943	2.85472	10.8854
NA	NA	Gh_D01G0500	4.02684	4.11588	1.2876	1.46129	1.36092	4.0424
CBSX5	CBS domain-containing protein CBSX5	Gh_D01G0502	3.8798	4.19776	3.84404	6.54293	3.58647	11.7597
TSJT1	Stem-specific protein TSJT1	Gh_D01G0503	24.2577	20.0499	36.8456	48.1396	22.3453	169.196
NAC072	NAC domain-containing protein 72	Gh_D01G0514	2.69083	5.91755	1.14479	1.87107	5.82575	21.768
NA	NA	Gh_D01G0520	0.740054	0.407429	3.8508	3.01375	2.55168	19.3666
NA	NA	Gh_D01G0522	0	0	0.0919527	0.63467	0.0471477	6.19181
NA	NA	Gh_D01G0528	13.7697	8.73757	10.899	3.95635	8.37142	7.15069
CAB13	Chlorophyll a-b binding protein 13, chloroplastic	Gh_D01G0531	294.91	377.826	474.806	384.649	264.067	74.7348
NA	Dynein light chain LC6, flagellar outer arm	Gh_D01G0534	4.19314	12.3302	1.37746	1.1239	3.41707	0.390333
PBP1	Calcium-binding protein PBP1	Gh_D01G0545	2.24044	1.53734	4.14314	2.24807	11.142	3.33178
SD11	G-type lectin S-receptor-like serine/threonine-protein kinase SD1-1	Gh_D01G0547	2.6426	1.98988	6.28351	5.67312	3.88049	18.0436
PBP1	Calcium-binding protein PBP1	Gh_D01G0551	22.3104	22.5384	7.64996	60.2865	5.84804	6.37861
UBQ10	Polyubiquitin 10	Gh_D01G0585	26.7036	29.7672	21.3099	43.3976	46.5207	70.5626
UBQ10	Polyubiquitin 10	Gh_D01G0586	30.1299	28.6097	17.291	34.5023	24.7471	36.46
ETC1	MYB-like transcription factor ETC1	Gh_D01G0589	11.1062	11.3108	9.32824	9.41627	14.6222	7.09639
THI1-1	Thiamine thiazole synthase 1, chloroplastic	Gh_D01G0592	8.75816	16.6084	27.914	31.2953	19.7022	181.464
CHL	Chloroplastic lipocalin	Gh_D01G0608	2.82214	3.00104	4.73041	4.17536	4.19041	13.8561
GGR	Heterodimeric geranylgeranyl pyrophosphate synthase small subunit, chloroplastic	Gh_D01G0642	2.55595	4.80498	0.899747	1.78562	4.00346	0.612381
NA	NA	Gh_D01G0646	0.829805	3.09686	1.24114	2.09685	1.32375	2.14684
At2g32990	Endoglucanase 11	Gh_D01G0666	8.13528	3.76058	7.31072	3.65136	2.44739	0.208366
